# Supplementary material for: Helicopter emergency medical services in major incident management: A national Norwegian cross-sectional survey
Source: PLoS One. 2017 Feb 13;12(2):e0171436. doi: 10.1371/journal.pone.0171436 (PMC5305240; doi:10.1371/journal.pone.0171436)
Supplement: S3 File — Original (Norwegian) version. (XLSX) [file pone.0171436.s003.xlsx]

## Sheet: Labels
s_1	1	Lege
s_1	2	Redningsmann
s_1	3	Pilot
s_2	1	0
s_2	2	1
s_2	3	2
s_2	4	3
s_2	5	4
s_2	6	5
s_2	7	6
s_2	8	7
s_2	9	8
s_2	10	9
s_2	11	10 eller flere
s_3	1	Ja
s_3	2	Nei
s_68	1	SAR / redningshelikoptertjenesten
s_68	2	Rotorwing luftambulansetjenesten
s_4__1	0	Ikke valgt
s_4__1	1	Valgt
s_4__2	0	Ikke valgt
s_4__2	1	Valgt
s_4__3	0	Ikke valgt
s_4__3	1	Valgt
s_4__4	0	Ikke valgt
s_4__4	1	Valgt
s_4__5	0	Ikke valgt
s_4__5	1	Valgt
s_4__6	0	Ikke valgt
s_4__6	1	Valgt
s_4__7	0	Ikke valgt
s_4__7	1	Valgt
s_4__8	0	Ikke valgt
s_4__8	1	Valgt
s_4__9	0	Ikke valgt
s_4__9	1	Valgt
s_4__10	0	Ikke valgt
s_4__10	1	Valgt
s_4__11	0	Ikke valgt
s_4__11	1	Valgt
s_4__12	0	Ikke valgt
s_4__12	1	Valgt
s_4__13	0	Ikke valgt
s_4__13	1	Valgt
s_4__14	0	Ikke valgt
s_4__14	1	Valgt
s_4__15	0	Ikke valgt
s_4__15	1	Valgt
s_4__16	0	Ikke valgt
s_4__16	1	Valgt
s_4__17	0	Ikke valgt
s_4__17	1	Valgt
s_4__18	0	Ikke valgt
s_4__18	1	Valgt
s_5_1	0	Ikke valgt
s_5_1	1	Valgt
s_5_2	0	Ikke valgt
s_5_2	1	Valgt
s_5_3	0	Ikke valgt
s_5_3	1	Valgt
s_5_4	0	Ikke valgt
s_5_4	1	Valgt
s_5_5	0	Ikke valgt
s_5_5	1	Valgt
s_5_6	0	Ikke valgt
s_5_6	1	Valgt
s_7_1	0	Ikke valgt
s_7_1	1	Valgt
s_7_2	0	Ikke valgt
s_7_2	1	Valgt
s_7_3	0	Ikke valgt
s_7_3	1	Valgt
s_7_4	0	Ikke valgt
s_7_4	1	Valgt
s_7_5	0	Ikke valgt
s_7_5	1	Valgt
s_7_6	0	Ikke valgt
s_7_6	1	Valgt
s_7_7	0	Ikke valgt
s_7_7	1	Valgt
s_8	1	Sommer
s_8	2	Høst
s_8	3	Vinter
s_8	4	Vår
s_9_1_1	0	Ikke valgt
s_9_1_1	1	Valgt
s_9_1_2	0	Ikke valgt
s_9_1_2	1	Valgt
s_9_1_3	0	Ikke valgt
s_9_1_3	1	Valgt
s_9_1_4	0	Ikke valgt
s_9_1_4	1	Valgt
s_9_1_5	0	Ikke valgt
s_9_1_5	1	Valgt
s_10_1	0	Ikke valgt
s_10_1	1	Valgt
s_10_2	0	Ikke valgt
s_10_2	1	Valgt
s_10_3	0	Ikke valgt
s_10_3	1	Valgt
s_10_4	0	Ikke valgt
s_10_4	1	Valgt
s_10_5	0	Ikke valgt
s_10_5	1	Valgt
s_10_6	0	Ikke valgt
s_10_6	1	Valgt
s_10_7	0	Ikke valgt
s_10_7	1	Valgt
s_10_8	0	Ikke valgt
s_10_8	1	Valgt
s_10_9	0	Ikke valgt
s_10_9	1	Valgt
s_10_10	0	Ikke valgt
s_10_10	1	Valgt
s_10_11	0	Ikke valgt
s_10_11	1	Valgt
s_10_12	0	Ikke valgt
s_10_12	1	Valgt
s_11_1	0	Ikke valgt
s_11_1	1	Valgt
s_11_2	0	Ikke valgt
s_11_2	1	Valgt
s_11_3	0	Ikke valgt
s_11_3	1	Valgt
s_11_4	0	Ikke valgt
s_11_4	1	Valgt
s_11_5	0	Ikke valgt
s_11_5	1	Valgt
s_11_6	0	Ikke valgt
s_11_6	1	Valgt
s_11_7	0	Ikke valgt
s_11_7	1	Valgt
s_11_8	0	Ikke valgt
s_11_8	1	Valgt
s_11_9	0	Ikke valgt
s_11_9	1	Valgt
s_11_10	0	Ikke valgt
s_11_10	1	Valgt
s_11_11	0	Ikke valgt
s_11_11	1	Valgt
s_11_12	0	Ikke valgt
s_11_12	1	Valgt
s_11_13	0	Ikke valgt
s_11_13	1	Valgt
s_12__1	0	Ikke valgt
s_12__1	1	Valgt
s_12__2	0	Ikke valgt
s_12__2	1	Valgt
s_12__3	0	Ikke valgt
s_12__3	1	Valgt
s_12__4	0	Ikke valgt
s_12__4	1	Valgt
s_12__5	0	Ikke valgt
s_12__5	1	Valgt
s_12__6	0	Ikke valgt
s_12__6	1	Valgt
s_13__1	0	Ikke valgt
s_13__1	1	Valgt
s_13__2	0	Ikke valgt
s_13__2	1	Valgt
s_13__3	0	Ikke valgt
s_13__3	1	Valgt
s_13__4	0	Ikke valgt
s_13__4	1	Valgt
s_13__5	0	Ikke valgt
s_13__5	1	Valgt
s_13__6	0	Ikke valgt
s_13__6	1	Valgt
s_13__7	0	Ikke valgt
s_13__7	1	Valgt
s_13__8	0	Ikke valgt
s_13__8	1	Valgt
s_13__9	0	Ikke valgt
s_13__9	1	Valgt
s_14_1	0	Ikke valgt
s_14_1	1	Valgt
s_14_2	0	Ikke valgt
s_14_2	1	Valgt
s_14_3	0	Ikke valgt
s_14_3	1	Valgt
s_14_4	0	Ikke valgt
s_14_4	1	Valgt
s_14_5	0	Ikke valgt
s_14_5	1	Valgt
s_14_6	0	Ikke valgt
s_14_6	1	Valgt
s_14_7	0	Ikke valgt
s_14_7	1	Valgt
s_14_8	0	Ikke valgt
s_14_8	1	Valgt
s_14_9	0	Ikke valgt
s_14_9	1	Valgt
s_14_10	0	Ikke valgt
s_14_10	1	Valgt
s_14_11	0	Ikke valgt
s_14_11	1	Valgt
s_15	1	Ja
s_15	2	Nei
s_16__1	0	Ikke valgt
s_16__1	1	Valgt
s_16__2	0	Ikke valgt
s_16__2	1	Valgt
s_16__3	0	Ikke valgt
s_16__3	1	Valgt
s_16__4	0	Ikke valgt
s_16__4	1	Valgt
s_16__5	0	Ikke valgt
s_16__5	1	Valgt
s_16__6	0	Ikke valgt
s_16__6	1	Valgt
s_16__7	0	Ikke valgt
s_16__7	1	Valgt
s_17	1	Ja
s_17	2	Nei
s_17	3	Vet ikke
s_18__1	0	Ikke valgt
s_18__1	1	Valgt
s_18__2	0	Ikke valgt
s_18__2	1	Valgt
s_18__3	0	Ikke valgt
s_18__3	1	Valgt
s_18__4	0	Ikke valgt
s_18__4	1	Valgt
s_18__5	0	Ikke valgt
s_18__5	1	Valgt
s_18__6	0	Ikke valgt
s_18__6	1	Valgt
s_18__7	0	Ikke valgt
s_18__7	1	Valgt
s_18__8	0	Ikke valgt
s_18__8	1	Valgt
s_19	1	Ja
s_19	2	Nei
s_20__1	0	Ikke valgt
s_20__1	1	Valgt
s_20__2	0	Ikke valgt
s_20__2	1	Valgt
s_20__3	0	Ikke valgt
s_20__3	1	Valgt
s_20__4	0	Ikke valgt
s_20__4	1	Valgt
s_20__5	0	Ikke valgt
s_20__5	1	Valgt
s_20__6	0	Ikke valgt
s_20__6	1	Valgt
s_20__7	0	Ikke valgt
s_20__7	1	Valgt
s_20__8	0	Ikke valgt
s_20__8	1	Valgt
s_21	1	Ja
s_21	2	Nei
s_21	3	Vet ikke
s_22_1	1	TAS triage
s_22_1	2	SALT
s_22_1	3	Nasjonal veileder for masseskadetriage
s_22_1	4	Ingen formell triage ble benyttet
s_22_1	5	Annen
s_23_1	1	Svært dårlig
s_23_1	2	Dårlig
s_23_1	3	Hverken dårlig eller bra
s_23_1	4	Bra
s_23_1	5	Svært bra
s_23_1	6	Vet ikke
s_23_2	1	Svært dårlig
s_23_2	2	Dårlig
s_23_2	3	Hverken dårlig eller bra
s_23_2	4	Bra
s_23_2	5	Svært bra
s_23_2	6	Vet ikke
s_23_3	1	Svært dårlig
s_23_3	2	Dårlig
s_23_3	3	Hverken dårlig eller bra
s_23_3	4	Bra
s_23_3	5	Svært bra
s_23_3	6	Vet ikke
s_23_4	1	Svært dårlig
s_23_4	2	Dårlig
s_23_4	3	Hverken dårlig eller bra
s_23_4	4	Bra
s_23_4	5	Svært bra
s_23_4	6	Vet ikke
s_23_5	1	Svært dårlig
s_23_5	2	Dårlig
s_23_5	3	Hverken dårlig eller bra
s_23_5	4	Bra
s_23_5	5	Svært bra
s_23_5	6	Vet ikke
s_23_6	1	Svært dårlig
s_23_6	2	Dårlig
s_23_6	3	Hverken dårlig eller bra
s_23_6	4	Bra
s_23_6	5	Svært bra
s_23_6	6	Vet ikke
s_23_10	1	Svært dårlig
s_23_10	2	Dårlig
s_23_10	3	Hverken dårlig eller bra
s_23_10	4	Bra
s_23_10	5	Svært bra
s_23_10	6	Vet ikke
s_23_7	1	Svært dårlig
s_23_7	2	Dårlig
s_23_7	3	Hverken dårlig eller bra
s_23_7	4	Bra
s_23_7	5	Svært bra
s_23_7	6	Vet ikke
s_23_8	1	Svært dårlig
s_23_8	2	Dårlig
s_23_8	3	Hverken dårlig eller bra
s_23_8	4	Bra
s_23_8	5	Svært bra
s_23_8	6	Vet ikke
s_23_9	1	Svært dårlig
s_23_9	2	Dårlig
s_23_9	3	Hverken dårlig eller bra
s_23_9	4	Bra
s_23_9	5	Svært bra
s_23_9	6	Vet ikke
s_67	1	0
s_67	2	1
s_67	3	2
s_67	4	3
s_67	5	4
s_67	6	5
s_67	7	6 eller flere
s_25	1	Ja
s_25	2	Nei
s_25	3	Vet ikke
s_27	1	AMK
s_27	2	HRS
s_27	3	ATC
s_27	4	Andre luftambulanser / redningshelikoptre
s_27	5	Andre nødetater
s_27	6	Fikk ingen informasjon
s_27	7	Vet ikke
s_28_1	1	AMK
s_28_1	2	HRS
s_28_1	3	ATC
s_28_1	4	Andre helikoptre
s_28_1	5	Eget helikopter / fartøysjef
s_28_1	6	Andre
s_28_1	7	Vet ikke / ikke aktuelt
s_29__1	0	Ikke valgt
s_29__1	1	Valgt
s_29__2	0	Ikke valgt
s_29__2	1	Valgt
s_29__3	0	Ikke valgt
s_29__3	1	Valgt
s_29__4	0	Ikke valgt
s_29__4	1	Valgt
s_30	1	Svært dårlig
s_30	2	Dårlig
s_30	3	Hverken dårlig eller god
s_30	4	God
s_30	5	Svært god
s_30	6	Vet ikke / ikke aktuelt
s_32_1	1	Svært dårlig
s_32_1	2	Dårlig
s_32_1	3	Hverken eller
s_32_1	4	Bra
s_32_1	5	Svært bra
s_32_1	6	Vet ikke / Ikke aktuelt
s_32_2	1	Svært dårlig
s_32_2	2	Dårlig
s_32_2	3	Hverken eller
s_32_2	4	Bra
s_32_2	5	Svært bra
s_32_2	6	Vet ikke / Ikke aktuelt
s_32_3	1	Svært dårlig
s_32_3	2	Dårlig
s_32_3	3	Hverken eller
s_32_3	4	Bra
s_32_3	5	Svært bra
s_32_3	6	Vet ikke / Ikke aktuelt
s_32_4	1	Svært dårlig
s_32_4	2	Dårlig
s_32_4	3	Hverken eller
s_32_4	4	Bra
s_32_4	5	Svært bra
s_32_4	6	Vet ikke / Ikke aktuelt
s_32_5	1	Svært dårlig
s_32_5	2	Dårlig
s_32_5	3	Hverken eller
s_32_5	4	Bra
s_32_5	5	Svært bra
s_32_5	6	Vet ikke / Ikke aktuelt
s_32_6	1	Svært dårlig
s_32_6	2	Dårlig
s_32_6	3	Hverken eller
s_32_6	4	Bra
s_32_6	5	Svært bra
s_32_6	6	Vet ikke / Ikke aktuelt
s_32_7	1	Svært dårlig
s_32_7	2	Dårlig
s_32_7	3	Hverken eller
s_32_7	4	Bra
s_32_7	5	Svært bra
s_32_7	6	Vet ikke / Ikke aktuelt
s_32_8	1	Svært dårlig
s_32_8	2	Dårlig
s_32_8	3	Hverken eller
s_32_8	4	Bra
s_32_8	5	Svært bra
s_32_8	6	Vet ikke / Ikke aktuelt
s_32_9	1	Svært dårlig
s_32_9	2	Dårlig
s_32_9	3	Hverken eller
s_32_9	4	Bra
s_32_9	5	Svært bra
s_32_9	6	Vet ikke / Ikke aktuelt
s_32_11	1	Svært dårlig
s_32_11	2	Dårlig
s_32_11	3	Hverken eller
s_32_11	4	Bra
s_32_11	5	Svært bra
s_32_11	6	Vet ikke / Ikke aktuelt
s_32_12	1	Svært dårlig
s_32_12	2	Dårlig
s_32_12	3	Hverken eller
s_32_12	4	Bra
s_32_12	5	Svært bra
s_32_12	6	Vet ikke / Ikke aktuelt
s_32_13	1	Svært dårlig
s_32_13	2	Dårlig
s_32_13	3	Hverken eller
s_32_13	4	Bra
s_32_13	5	Svært bra
s_32_13	6	Vet ikke / Ikke aktuelt
s_32_14	1	Svært dårlig
s_32_14	2	Dårlig
s_32_14	3	Hverken eller
s_32_14	4	Bra
s_32_14	5	Svært bra
s_32_14	6	Vet ikke / Ikke aktuelt
s_32_15	1	Svært dårlig
s_32_15	2	Dårlig
s_32_15	3	Hverken eller
s_32_15	4	Bra
s_32_15	5	Svært bra
s_32_15	6	Vet ikke / Ikke aktuelt
s_32_16	1	Svært dårlig
s_32_16	2	Dårlig
s_32_16	3	Hverken eller
s_32_16	4	Bra
s_32_16	5	Svært bra
s_32_16	6	Vet ikke / Ikke aktuelt
s_32_17	1	Svært dårlig
s_32_17	2	Dårlig
s_32_17	3	Hverken eller
s_32_17	4	Bra
s_32_17	5	Svært bra
s_32_17	6	Vet ikke / Ikke aktuelt
s_69	1	Svært dårlig
s_69	2	Dårlig
s_69	3	Hverken eller
s_69	4	Bra
s_69	5	Svært bra
s_69	6	Vet ikke / Ikke aktuelt
s_32_18	1	Svært dårlig
s_32_18	2	Dårlig
s_32_18	3	Hverken eller
s_32_18	4	Bra
s_32_18	5	Svært bra
s_32_18	6	Vet ikke / Ikke aktuelt
s_34_1	1	Svært dårlig
s_34_1	2	Dårlig
s_34_1	3	Hverken dårlig eller god
s_34_1	4	God
s_34_1	5	Svært god
s_34_1	6	Vet ikke / ikke aktuelt
s_34_2	1	Svært dårlig
s_34_2	2	Dårlig
s_34_2	3	Hverken dårlig eller god
s_34_2	4	God
s_34_2	5	Svært god
s_34_2	6	Vet ikke / ikke aktuelt
s_34_3	1	Svært dårlig
s_34_3	2	Dårlig
s_34_3	3	Hverken dårlig eller god
s_34_3	4	God
s_34_3	5	Svært god
s_34_3	6	Vet ikke / ikke aktuelt
s_35_1	0	Ikke valgt
s_35_1	1	Valgt
s_35_2	0	Ikke valgt
s_35_2	1	Valgt
s_35_3	0	Ikke valgt
s_35_3	1	Valgt
s_35_4	0	Ikke valgt
s_35_4	1	Valgt
s_35_5	0	Ikke valgt
s_35_5	1	Valgt
s_35_6	0	Ikke valgt
s_35_6	1	Valgt
s_37	1	Ja
s_37	2	Nei
s_37	3	Vet ikke
s_38	1	Ja
s_38	2	Nei
s_38	3	Vet ikke
s_40	1	Ja
s_40	2	Nei
s_41_1	1	Svært dårlig
s_41_1	2	Dårlig
s_41_1	3	Hverken dårlig eller god
s_41_1	4	God
s_41_1	5	Svært god
s_41_1	6	Vet ikke
s_41_2	1	Svært dårlig
s_41_2	2	Dårlig
s_41_2	3	Hverken dårlig eller god
s_41_2	4	God
s_41_2	5	Svært god
s_41_2	6	Vet ikke
s_41_3	1	Svært dårlig
s_41_3	2	Dårlig
s_41_3	3	Hverken dårlig eller god
s_41_3	4	God
s_41_3	5	Svært god
s_41_3	6	Vet ikke
s_41_4	1	Svært dårlig
s_41_4	2	Dårlig
s_41_4	3	Hverken dårlig eller god
s_41_4	4	God
s_41_4	5	Svært god
s_41_4	6	Vet ikke
s_42	1	Ja
s_42	2	Nei
s_43	1	Ja
s_43	2	Nei
s_44	1	Ja
s_44	2	Nei
s_45	1	Ja
s_45	2	Nei
s_46	1	Ja
s_46	2	Nei
s_47	1	Ja
s_47	2	Nei
s_48_1	1	Svært dårlig
s_48_1	2	Dårlig
s_48_1	3	Hverken dårlig eller god
s_48_1	4	God
s_48_1	5	Svært god
s_48_1	6	Vet ikke
s_48_2	1	Svært dårlig
s_48_2	2	Dårlig
s_48_2	3	Hverken dårlig eller god
s_48_2	4	God
s_48_2	5	Svært god
s_48_2	6	Vet ikke
s_48_3	1	Svært dårlig
s_48_3	2	Dårlig
s_48_3	3	Hverken dårlig eller god
s_48_3	4	God
s_48_3	5	Svært god
s_48_3	6	Vet ikke
s_48_4	1	Svært dårlig
s_48_4	2	Dårlig
s_48_4	3	Hverken dårlig eller god
s_48_4	4	God
s_48_4	5	Svært god
s_48_4	6	Vet ikke
s_48_5	1	Svært dårlig
s_48_5	2	Dårlig
s_48_5	3	Hverken dårlig eller god
s_48_5	4	God
s_48_5	5	Svært god
s_48_5	6	Vet ikke
s_48_6	1	Svært dårlig
s_48_6	2	Dårlig
s_48_6	3	Hverken dårlig eller god
s_48_6	4	God
s_48_6	5	Svært god
s_48_6	6	Vet ikke
s_49	1	Ja
s_49	2	Nei
s_50	1	0
s_50	2	1
s_50	3	2
s_50	4	3
s_50	5	4 eller mer
s_51	1	Svært dårlig / manglende
s_51	2	Dårlig
s_51	3	Hverken dårlig eller god
s_51	4	God
s_51	5	Svært god
s_52_1	1	0
s_52_1	2	1
s_52_1	3	2
s_52_1	4	3
s_52_1	5	4 eller flere
s_53	1	Hver gang
s_53	2	Av og til
s_53	3	Aldri
s_53	4	Vet ikke
s_54__1	0	Ikke valgt
s_54__1	1	Valgt
s_54__2	0	Ikke valgt
s_54__2	1	Valgt
s_54__3	0	Ikke valgt
s_54__3	1	Valgt
s_54__4	0	Ikke valgt
s_54__4	1	Valgt
s_54__5	0	Ikke valgt
s_54__5	1	Valgt
s_54__6	0	Ikke valgt
s_54__6	1	Valgt
s_54__7	0	Ikke valgt
s_54__7	1	Valgt
s_54__8	0	Ikke valgt
s_54__8	1	Valgt
s_54__9	0	Ikke valgt
s_54__9	1	Valgt
s_55	1	1
s_55	2	2
s_55	3	3
s_55	4	4
s_55	5	5
s_56_1	0	Ikke valgt
s_56_1	1	Valgt
s_56_2	0	Ikke valgt
s_56_2	1	Valgt
s_56_3	0	Ikke valgt
s_56_3	1	Valgt
s_56_4	0	Ikke valgt
s_56_4	1	Valgt
s_56_5	0	Ikke valgt
s_56_5	1	Valgt
s_56_6	0	Ikke valgt
s_56_6	1	Valgt
s_56_7	0	Ikke valgt
s_56_7	1	Valgt
s_56_8	0	Ikke valgt
s_56_8	1	Valgt
s_56_9	0	Ikke valgt
s_56_9	1	Valgt
s_56_10	0	Ikke valgt
s_56_10	1	Valgt
s_64	1	Ja
s_64	2	Nei
s_64	3	Vet ikke
s_65	1	Ja
s_65	2	Nei
s_65	3	Vet ikke
s_58__1	0	Ikke valgt
s_58__1	1	Valgt
s_58__2	0	Ikke valgt
s_58__2	1	Valgt
s_58__3	0	Ikke valgt
s_58__3	1	Valgt
s_58__4	0	Ikke valgt
s_58__4	1	Valgt
s_58__5	0	Ikke valgt
s_58__5	1	Valgt
s_58__6	0	Ikke valgt
s_58__6	1	Valgt
s_58__7	0	Ikke valgt
s_58__7	1	Valgt
s_58__8	0	Ikke valgt
s_58__8	1	Valgt
s_59__1	0	Ikke valgt
s_59__1	1	Valgt
s_59__2	0	Ikke valgt
s_59__2	1	Valgt
s_59__3	0	Ikke valgt
s_59__3	1	Valgt
s_59__4	0	Ikke valgt
s_59__4	1	Valgt
s_59__5	0	Ikke valgt
s_59__5	1	Valgt
s_59__6	0	Ikke valgt
s_59__6	1	Valgt
s_59__7	0	Ikke valgt
s_59__7	1	Valgt
s_59__8	0	Ikke valgt
s_59__8	1	Valgt
s_60	1	0-2
s_60	2	2-4
s_60	3	4-6
s_60	4	6-8
s_60	5	8-10
s_60	6	mer enn 10 år
s_61_1	0	Ikke valgt
s_61_1	1	Valgt
s_61_2	0	Ikke valgt
s_61_2	1	Valgt

## Sheet: Variables
variableName	variableDescription
s_1	Hva er ditt yrke?
s_2	I hvor mange store hendelser har du som innsatspersonell vært innvolvert i redningsarbeid?
s_3	Har du vært innvolvert som innsatspersonell i en stor hendelse siste 5 år?
s_68	Hvilken tjeneste jobbet du i ved den aktuelle hendelsen?
s_4__1	Beskriv hendelsen (sett gjerne flere kryss). - Stor trafikkulykke
s_4__2	Beskriv hendelsen (sett gjerne flere kryss). - Buss
s_4__3	Beskriv hendelsen (sett gjerne flere kryss). - Tog
s_4__4	Beskriv hendelsen (sett gjerne flere kryss). - Trikk
s_4__5	Beskriv hendelsen (sett gjerne flere kryss). - Fly / Helikopter
s_4__6	Beskriv hendelsen (sett gjerne flere kryss). - Tunnel
s_4__7	Beskriv hendelsen (sett gjerne flere kryss). - Båt
s_4__8	Beskriv hendelsen (sett gjerne flere kryss). - Ekstremvær
s_4__9	Beskriv hendelsen (sett gjerne flere kryss). - Skred
s_4__10	Beskriv hendelsen (sett gjerne flere kryss). - Arbeidsulykke / Industriulykke
s_4__11	Beskriv hendelsen (sett gjerne flere kryss). - Brann
s_4__12	Beskriv hendelsen (sett gjerne flere kryss). - Stor folkemengde
s_4__13	Beskriv hendelsen (sett gjerne flere kryss). - Eksplosiver
s_4__14	Beskriv hendelsen (sett gjerne flere kryss). - Skarp situasjon / skyting pågår
s_4__15	Beskriv hendelsen (sett gjerne flere kryss). - Kjemisk / Biologisk / Radioaktiv / Nukleær
s_4__16	Beskriv hendelsen (sett gjerne flere kryss). - Farlig gods
s_4__17	Beskriv hendelsen (sett gjerne flere kryss). - Ukjent
s_4__18	Beskriv hendelsen (sett gjerne flere kryss). - Annet
s_4	Beskriv hendelsen (sett gjerne flere kryss). - Annet
s_5_1	Hvor var hendelsen? (Sett gjerne flere kryss) - By
s_5_2	Hvor var hendelsen? (Sett gjerne flere kryss) - Tettbygd strøk
s_5_3	Hvor var hendelsen? (Sett gjerne flere kryss) - Grisgrendt strøk
s_5_4	Hvor var hendelsen? (Sett gjerne flere kryss) - Maritim
s_5_5	Hvor var hendelsen? (Sett gjerne flere kryss) - Fjell
s_5_6	Hvor var hendelsen? (Sett gjerne flere kryss) - Annet
s_6	Hvor var hendelsen? (Sett gjerne flere kryss) - Annet
s_7_1	Værforhold ved hendelsens start. (Sett gjerne flere kryss) - Dagslys
s_7_2	Værforhold ved hendelsens start. (Sett gjerne flere kryss) - Mørke
s_7_3	Værforhold ved hendelsens start. (Sett gjerne flere kryss) - Snøvær
s_7_4	Værforhold ved hendelsens start. (Sett gjerne flere kryss) - Tåke
s_7_5	Værforhold ved hendelsens start. (Sett gjerne flere kryss) - Regn
s_7_6	Værforhold ved hendelsens start. (Sett gjerne flere kryss) - Sterk vind / storm
s_7_7	Værforhold ved hendelsens start. (Sett gjerne flere kryss) - Annet
s_70	Værforhold ved hendelsens start. (Sett gjerne flere kryss) - Annet
s_8	Årstid.
s_9_1_1	Hvilke pasientskader dominerte? (Sett gjerne flere kryss) - Stumpe skader
s_9_1_2	Hvilke pasientskader dominerte? (Sett gjerne flere kryss) - Spisse skader
s_9_1_3	Hvilke pasientskader dominerte? (Sett gjerne flere kryss) - Hypotermi
s_9_1_4	Hvilke pasientskader dominerte? (Sett gjerne flere kryss) - Brannskader
s_9_1_5	Hvilke pasientskader dominerte? (Sett gjerne flere kryss) - Andre
s_9_2	Hvilke pasientskader dominerte? (Sett gjerne flere kryss) - Andre
s_10_1	Hvilke andre etater deltok i redningsarbeidet? (Sett gjerne flere kryss) - Ambulanse
s_10_2	Hvilke andre etater deltok i redningsarbeidet? (Sett gjerne flere kryss) - Legebil med legevaktslege
s_10_3	Hvilke andre etater deltok i redningsarbeidet? (Sett gjerne flere kryss) - Legebil med anestesilege
s_10_4	Hvilke andre etater deltok i redningsarbeidet? (Sett gjerne flere kryss) - Brannvesen
s_10_5	Hvilke andre etater deltok i redningsarbeidet? (Sett gjerne flere kryss) - Politi
s_10_6	Hvilke andre etater deltok i redningsarbeidet? (Sett gjerne flere kryss) - Andre luftambulansetjenester / redningshelikoptre
s_10_7	Hvilke andre etater deltok i redningsarbeidet? (Sett gjerne flere kryss) - Frivillige organisasjoner
s_10_8	Hvilke andre etater deltok i redningsarbeidet? (Sett gjerne flere kryss) - Sivilforsvaret
s_10_9	Hvilke andre etater deltok i redningsarbeidet? (Sett gjerne flere kryss) - Forsvaret
s_10_10	Hvilke andre etater deltok i redningsarbeidet? (Sett gjerne flere kryss) - Industrivern
s_10_11	Hvilke andre etater deltok i redningsarbeidet? (Sett gjerne flere kryss) - Utenlandske enheter
s_10_12	Hvilke andre etater deltok i redningsarbeidet? (Sett gjerne flere kryss) - Andre
s_9	Hvilke andre etater deltok i redningsarbeidet? (Sett gjerne flere kryss) - Andre
s_11_1	Hva ble ditt crew og fartøy brukt til? (sett gjerne flere kryss) - Transport til skadested med ekstra ressurser / innsatspersonell
s_11_2	Hva ble ditt crew og fartøy brukt til? (sett gjerne flere kryss) - Sikring av skadested
s_11_3	Hva ble ditt crew og fartøy brukt til? (sett gjerne flere kryss) - Ledelsesoppgaver / koordinering
s_11_4	Hva ble ditt crew og fartøy brukt til? (sett gjerne flere kryss) - Triage
s_11_5	Hva ble ditt crew og fartøy brukt til? (sett gjerne flere kryss) - Pasientbehandling
s_11_6	Hva ble ditt crew og fartøy brukt til? (sett gjerne flere kryss) - Transport fra skadested til samleplass
s_11_7	Hva ble ditt crew og fartøy brukt til? (sett gjerne flere kryss) - Transport fra skadested til akuttsykehus
s_11_8	Hva ble ditt crew og fartøy brukt til? (sett gjerne flere kryss) - Transport fra skadested til regionalt traumesenter
s_11_9	Hva ble ditt crew og fartøy brukt til? (sett gjerne flere kryss) - Transport fra samleplass til akuttsykehus
s_11_10	Hva ble ditt crew og fartøy brukt til? (sett gjerne flere kryss) - Transport fra samleplass til regionalt traumesenter
s_11_11	Hva ble ditt crew og fartøy brukt til? (sett gjerne flere kryss) - Transport fra akuttsykehus til regionalt traumesenter
s_11_12	Hva ble ditt crew og fartøy brukt til? (sett gjerne flere kryss) - Søk
s_11_13	Hva ble ditt crew og fartøy brukt til? (sett gjerne flere kryss) - Annet
s_10	Hva ble ditt crew og fartøy brukt til? (sett gjerne flere kryss) - Annet
s_12__1	Hva ble du brukt til? (Sett gjerne flere kryss) - Fagleder helse
s_12__2	Hva ble du brukt til? (Sett gjerne flere kryss) - Annen ledelse
s_12__3	Hva ble du brukt til? (Sett gjerne flere kryss) - Triage
s_12__4	Hva ble du brukt til? (Sett gjerne flere kryss) - Pasientbehandling
s_12__5	Hva ble du brukt til? (Sett gjerne flere kryss) - Transport
s_12__6	Hva ble du brukt til? (Sett gjerne flere kryss) - Annet
s_12_2	Hva ble du brukt til? (Sett gjerne flere kryss) - Annet
s_13__1	Hva ble du brukt til? (Sett gjerne flere kryss) - Sikring av skadested
s_13__2	Hva ble du brukt til? (Sett gjerne flere kryss) - Ledelsesoppgaver
s_13__3	Hva ble du brukt til? (Sett gjerne flere kryss) - Koordinering av andre luftfartøy
s_13__4	Hva ble du brukt til? (Sett gjerne flere kryss) - Organisering / tilrettelegging av landingsplass
s_13__5	Hva ble du brukt til? (Sett gjerne flere kryss) - Triage
s_13__6	Hva ble du brukt til? (Sett gjerne flere kryss) - Behandling
s_13__7	Hva ble du brukt til? (Sett gjerne flere kryss) - Transport
s_13__8	Hva ble du brukt til? (Sett gjerne flere kryss) - Søk
s_13__9	Hva ble du brukt til? (Sett gjerne flere kryss) - Annet
s_13_2	Hva ble du brukt til? (Sett gjerne flere kryss) - Annet
s_14_1	Hva ble du brukt til? (Sett gjerne flere kryss) - Redningsmann(assistent til legen)
s_14_2	Hva ble du brukt til? (Sett gjerne flere kryss) - Operativ leder helse
s_14_3	Hva ble du brukt til? (Sett gjerne flere kryss) - Leder samleplass
s_14_4	Hva ble du brukt til? (Sett gjerne flere kryss) - Leder skadested
s_14_5	Hva ble du brukt til? (Sett gjerne flere kryss) - Leder innbringertjeneste
s_14_6	Hva ble du brukt til? (Sett gjerne flere kryss) - Triage
s_14_7	Hva ble du brukt til? (Sett gjerne flere kryss) - Pasientbehandling
s_14_8	Hva ble du brukt til? (Sett gjerne flere kryss) - Transport
s_14_9	Hva ble du brukt til? (Sett gjerne flere kryss) - Sikring av skadested
s_14_10	Hva ble du brukt til? (Sett gjerne flere kryss) - Søk
s_14_11	Hva ble du brukt til? (Sett gjerne flere kryss) - Annet
s_14__1	Hva ble du brukt til? (Sett gjerne flere kryss) - Annet
s_15	Tok dere med ekstra personell utover vanlig crew?
s_16__1	Hvilke yrkeskategorier? (Sett gjerne flere kryss) - Lege
s_16__2	Hvilke yrkeskategorier? (Sett gjerne flere kryss) - Sykepleier
s_16__3	Hvilke yrkeskategorier? (Sett gjerne flere kryss) - Redningsmann
s_16__4	Hvilke yrkeskategorier? (Sett gjerne flere kryss) - Pilot
s_16__5	Hvilke yrkeskategorier? (Sett gjerne flere kryss) - Ambulansepersonell
s_16__6	Hvilke yrkeskategorier? (Sett gjerne flere kryss) - Hospitant
s_16__7	Hvilke yrkeskategorier? (Sett gjerne flere kryss) - Andre
s_16_2	Hvilke yrkeskategorier? (Sett gjerne flere kryss) - Andre
s_17	Tok dere med ekstra utstyr?
s_18__1	Hvilket utstyr tok dere med? (Sett gjerne flere kryss) - Sambandsutstyr
s_18__2	Hvilket utstyr tok dere med? (Sett gjerne flere kryss) - Redningsteknisk utstyr
s_18__3	Hvilket utstyr tok dere med? (Sett gjerne flere kryss) - Triageutstyr
s_18__4	Hvilket utstyr tok dere med? (Sett gjerne flere kryss) - Bårer
s_18__5	Hvilket utstyr tok dere med? (Sett gjerne flere kryss) - Medikamenter
s_18__6	Hvilket utstyr tok dere med? (Sett gjerne flere kryss) - Hypotermiforebyggende utstyr
s_18__7	Hvilket utstyr tok dere med? (Sett gjerne flere kryss) - Medisinsk ekstrautstyr
s_18__8	Hvilket utstyr tok dere med? (Sett gjerne flere kryss) - Annet
s_18_2	Hvilket utstyr tok dere med? (Sett gjerne flere kryss) - Annet
s_19	Hadde dere tilstrekkelig utstyr for å håndtere situasjonen?
s_20__1	Hvilket utstyr manglet? (Sett gjerne flere kryss) - Sambandsutstyr
s_20__2	Hvilket utstyr manglet? (Sett gjerne flere kryss) - Redningsteknisk utstyr
s_20__3	Hvilket utstyr manglet? (Sett gjerne flere kryss) - Triageutstyr
s_20__4	Hvilket utstyr manglet? (Sett gjerne flere kryss) - Bårer
s_20__5	Hvilket utstyr manglet? (Sett gjerne flere kryss) - Medikamenter
s_20__6	Hvilket utstyr manglet? (Sett gjerne flere kryss) - Hypotermiforebyggende utstyr
s_20__7	Hvilket utstyr manglet? (Sett gjerne flere kryss) - Medisinsk ekstrautstyr
s_20__8	Hvilket utstyr manglet? (Sett gjerne flere kryss) - Annet
s_20_2	Hvilket utstyr manglet? (Sett gjerne flere kryss) - Annet
s_21	Ble pasienter triagert på en systematisk måte?
s_22_1	Hvilken type triage ble brukt?
s_11	Hvilken type triage ble brukt? - Annen
s_23_1	Hvordan fungerte: - Skadestedsledelse
s_23_2	Hvordan fungerte: - Felles forståelse for organisering av skadested
s_23_3	Hvordan fungerte: - Egensikkerhet
s_23_4	Hvordan fungerte: - Merking av personell
s_23_5	Hvordan fungerte: - Personlig bekledning
s_23_6	Hvordan fungerte: - Samband
s_23_10	Hvordan fungerte: - Triage
s_23_7	Hvordan fungerte: - Medisinsk utstyr
s_23_8	Hvordan fungerte: - Ekstra båremateriell
s_23_9	Hvordan fungerte: - Annet beredskapsutstyr
s_67	Hvor mange AMK sentraler var dere i kontakt med fra alarmering til oppdraget var gjennomført og dere var tilbake på basen?
s_25	Ble det rekvirert flere helikoptre til hendelsen?
s_26	Hvor mange helikoptre var innvolvert?
s_27	Hvem informerte om at disse var involvert / rekvirert? (Sett gjerne flere kryss)
s_28_1	Hvem påtok seg den koordinerende rollen for samvirke med øvrige helikoptre på skadested?
s_28_2	Hvem påtok seg den koordinerende rollen for samvirke med øvrige helikoptre på skadested? - Andre
s_29__1	På hvilket samband foregikk kommunikasjon med øvrige helikoptre? (Sett gjerne flere kryss) - Helseradio / digitalt nødnett
s_29__2	På hvilket samband foregikk kommunikasjon med øvrige helikoptre? (Sett gjerne flere kryss) - VHF flyradio
s_29__3	På hvilket samband foregikk kommunikasjon med øvrige helikoptre? (Sett gjerne flere kryss) - Mobiltelefon
s_29__4	På hvilket samband foregikk kommunikasjon med øvrige helikoptre? (Sett gjerne flere kryss) - Annet
s_29_2	På hvilket samband foregikk kommunikasjon med øvrige helikoptre? (Sett gjerne flere kryss) - Annet
s_30	Hvordan vil du vurdere kommunikasjon med øvrige helikoptre før ankomst skadested?
s_32_1	Hvordan vil du vurdere samarbeid og kommunikasjon under innsatsen med: - Piloter
s_32_2	Hvordan vil du vurdere samarbeid og kommunikasjon under innsatsen med: - Redningsmenn
s_32_3	Hvordan vil du vurdere samarbeid og kommunikasjon under innsatsen med: - LAT leger
s_32_4	Hvordan vil du vurdere samarbeid og kommunikasjon under innsatsen med: - Andre leger
s_32_5	Hvordan vil du vurdere samarbeid og kommunikasjon under innsatsen med: - Eget crew
s_32_6	Hvordan vil du vurdere samarbeid og kommunikasjon under innsatsen med: - Ansvarlig AMK
s_32_7	Hvordan vil du vurdere samarbeid og kommunikasjon under innsatsen med: - Ansvarlig HRS
s_32_8	Hvordan vil du vurdere samarbeid og kommunikasjon under innsatsen med: - Ansvarlig ATC
s_32_9	Hvordan vil du vurdere samarbeid og kommunikasjon under innsatsen med: - Ansvarlig lokal redningssentral (LRS)
s_32_11	Hvordan vil du vurdere samarbeid og kommunikasjon under innsatsen med: - Ambulansetjenesten
s_32_12	Hvordan vil du vurdere samarbeid og kommunikasjon under innsatsen med: - Politi på skadested
s_32_13	Hvordan vil du vurdere samarbeid og kommunikasjon under innsatsen med: - Brannvesen
s_32_14	Hvordan vil du vurdere samarbeid og kommunikasjon under innsatsen med: - Forsvaret
s_32_15	Hvordan vil du vurdere samarbeid og kommunikasjon under innsatsen med: - Frivillige organisasjoner
s_32_16	Hvordan vil du vurdere samarbeid og kommunikasjon under innsatsen med: - Sivilforsvaret
s_32_17	Hvordan vil du vurdere samarbeid og kommunikasjon under innsatsen med: - Mottagende sykehus
s_69	Hvordan vil du vurdere samarbeid og kommunikasjon under innsatsen med: - Avleverende sykehus ved sekundærtransport
s_32_18	Hvordan vil du vurdere samarbeid og kommunikasjon under innsatsen med: - Industrivern
s_33	Evt beskriv hva som var bra / utfordrende med samhandlingen.
s_34_1	I det aktuelle området for hendelsen, hvordan vil du vurdere din oversikt over: - Sykehus
s_34_2	I det aktuelle området for hendelsen, hvordan vil du vurdere din oversikt over: - Legevakt
s_34_3	I det aktuelle området for hendelsen, hvordan vil du vurdere din oversikt over: - Ambulansetjeneste
s_35_1	Hvem bør, etter din mening, koordinere lufttrafikken i ukontrollert luftrom med flere deltagende helikoptre ved en stor hendelse? - AMK
s_35_2	Hvem bør, etter din mening, koordinere lufttrafikken i ukontrollert luftrom med flere deltagende helikoptre ved en stor hendelse? - ATC
s_35_3	Hvem bør, etter din mening, koordinere lufttrafikken i ukontrollert luftrom med flere deltagende helikoptre ved en stor hendelse? - HRS
s_35_4	Hvem bør, etter din mening, koordinere lufttrafikken i ukontrollert luftrom med flere deltagende helikoptre ved en stor hendelse? - Første ambulanse/redningshelikopter på stedet
s_35_5	Hvem bør, etter din mening, koordinere lufttrafikken i ukontrollert luftrom med flere deltagende helikoptre ved en stor hendelse? - Andre
s_35_6	Hvem bør, etter din mening, koordinere lufttrafikken i ukontrollert luftrom med flere deltagende helikoptre ved en stor hendelse? - Vet ikke
s_12	Hvem bør, etter din mening, koordinere lufttrafikken i ukontrollert luftrom med flere deltagende helikoptre ved en stor hendelse? - Andre
s_37	Finnes det retningslinjer for hvordan koordinering / samvirke mellom flere helikoptre på skadested i ukontrollert luftrom skal foregå i ditt operatørselskap / skvadron?
s_38	Er helikopteret du opererer, etter din mening, utstyrt med tilstrekkelig med nødvendig teknisk utstyr for å gi "situational awareness" i forhold til flysikkerhet og andre helikoptre?
s_39	Hvilket utstyr savner du?
s_40	Kjenner du til hvilken nasjonal VHF flyfrekvens som vanligvis benyttes under redningsoperasjoner?
s_41_1	Hvordan vil du vurdere din oversikt over: - Andre redningsressurser i din bases primærområde
s_41_2	Hvordan vil du vurdere din oversikt over: - Behandlingstilbud ved sykehus i din bases primærområde
s_41_3	Hvordan vil du vurdere din oversikt over: - Andre redningsressurser utenfor din bases primærområde
s_41_4	Hvordan vil du vurdere din oversikt over: - Sykehusstrukturen utenfor din bases primærområde
s_42	Har du erfaring i å være Fagleder Helse?
s_43	Har du vært på en stor hendelse hvor du, etter din mening, burde ha vært Fagleder Helse?
s_44	Har du vært på en stor hendelse hvor du var Fagleder Helse, hvor dette var unødvendig?
s_45	Har du erfaring i å være Operativ Leder Helse?
s_46	Har du vært på en stor hendelse hvor du, etter din mening, burde ha vært Operativ Leder Helse?
s_47	Har du vært på en stor hendelse hvor du var Operativ Leder Helse, hvor dette var unødvendig?
s_48_1	Hvordan vurderer du: - Din egen kompetanse til å organisere et skadested i forbindelse med en stor hendelse?
s_48_2	Hvordan vurderer du: - Opplæringen du har fått i å organisere et skadested ved en stor hendelse?
s_48_3	Hvordan vurderer du: - Din egen kompetanse for å ivareta rollen som Fagleder Helse?
s_48_4	Hvordan vurderer du: - Opplæringen du har fått for å ivareta rollen som Fagleder Helse?
s_48_5	Hvordan vurderer du: - Din egen kompetanse for å ivareta rollen som Operativ Leder Helse?
s_48_6	Hvordan vurderer du: - Opplæringen du har fått for å ivareta rollen som Operativ Leder Helse?
s_49	Har du gjennomført kurset "Samvirke på skadested"?
s_50	Hvor mange år er det siden du gjennomførte kurset?
s_51	Hvordan vil du vurdere din utdanning i å håndtere dine arbeidsoppgaver i en stor hendelse?
s_52_1	Hvor mange ganger per år trener du på store hendelser? (Er du tilknyttet flere baser, svar på totalt antall trening)
s_53	Hvor ofte trener din tjeneste med andre etater ved større øvelser?
s_54__1	Med hvem? - Politi
s_54__2	Med hvem? - Brann
s_54__3	Med hvem? - Ambulanse
s_54__4	Med hvem? - Andre luftambulanser / redningshelikoptre
s_54__5	Med hvem? - Primærhelsetjenesten (legevakt / kommunehelsetjenesten)
s_54__6	Med hvem? - Utrykningspersonell fra sykehus
s_54__7	Med hvem? - Forsvaret
s_54__8	Med hvem? - Frivillige organisasjoner
s_54__9	Med hvem? - Andre
s_13	Med hvem? - Andre
s_55	På en skala fra 1 til 5 hvor 1 er liten og 5 er stor grad, vil mer kunnskap og øvelse gjøre deg bedre forberedt ved større hendelser i fremtiden?
s_56_1	Hva ønsker du mer kunnskap / øvelse på? (Sett gjerne mer enn ett kryss) - Ledelse
s_56_2	Hva ønsker du mer kunnskap / øvelse på? (Sett gjerne mer enn ett kryss) - Beslutningsprosess
s_56_3	Hva ønsker du mer kunnskap / øvelse på? (Sett gjerne mer enn ett kryss) - Organisering
s_56_4	Hva ønsker du mer kunnskap / øvelse på? (Sett gjerne mer enn ett kryss) - Kommunikasjon
s_56_5	Hva ønsker du mer kunnskap / øvelse på? (Sett gjerne mer enn ett kryss) - Samhandling med andre og egne etater
s_56_6	Hva ønsker du mer kunnskap / øvelse på? (Sett gjerne mer enn ett kryss) - Redningstekniske prosedyrer
s_56_7	Hva ønsker du mer kunnskap / øvelse på? (Sett gjerne mer enn ett kryss) - Medisinske prosedyrer / kunnskap
s_56_8	Hva ønsker du mer kunnskap / øvelse på? (Sett gjerne mer enn ett kryss) - Triage
s_56_9	Hva ønsker du mer kunnskap / øvelse på? (Sett gjerne mer enn ett kryss) - Annet
s_56_10	Hva ønsker du mer kunnskap / øvelse på? (Sett gjerne mer enn ett kryss) - Ingenting
s_14	Hva ønsker du mer kunnskap / øvelse på? (Sett gjerne mer enn ett kryss) - Annet
s_64	Har du fått opplæring i den nye veilederen for masseskadetriage?
s_65	Har din tjeneste merkeutstyr som er tilpasset den nye veilederen for masseskadetriage?
s_58__1	Hva finnes av ekstrautstyr til bruk ved store hendelser i din tjeneste? (Sett gjerne mer enn ett kryss) - Sambandsutstyr
s_58__2	Hva finnes av ekstrautstyr til bruk ved store hendelser i din tjeneste? (Sett gjerne mer enn ett kryss) - Redningsteknisk utstyr
s_58__3	Hva finnes av ekstrautstyr til bruk ved store hendelser i din tjeneste? (Sett gjerne mer enn ett kryss) - Triageutstyr
s_58__4	Hva finnes av ekstrautstyr til bruk ved store hendelser i din tjeneste? (Sett gjerne mer enn ett kryss) - Bårer
s_58__5	Hva finnes av ekstrautstyr til bruk ved store hendelser i din tjeneste? (Sett gjerne mer enn ett kryss) - Hypotermiforebyggende utstyr
s_58__6	Hva finnes av ekstrautstyr til bruk ved store hendelser i din tjeneste? (Sett gjerne mer enn ett kryss) - Medisinsk ekstrautstyr
s_58__7	Hva finnes av ekstrautstyr til bruk ved store hendelser i din tjeneste? (Sett gjerne mer enn ett kryss) - Annet
s_58__8	Hva finnes av ekstrautstyr til bruk ved store hendelser i din tjeneste? (Sett gjerne mer enn ett kryss) - Ingenting
s_16	Hva finnes av ekstrautstyr til bruk ved store hendelser i din tjeneste? (Sett gjerne mer enn ett kryss) - Annet
s_59__1	Hva savner du av ekstrautstyr til bruk ved store hendelser i din tjeneste? - Sambandsutstyr
s_59__2	Hva savner du av ekstrautstyr til bruk ved store hendelser i din tjeneste? - Redningsteknisk utstyr
s_59__3	Hva savner du av ekstrautstyr til bruk ved store hendelser i din tjeneste? - Triageutstyr
s_59__4	Hva savner du av ekstrautstyr til bruk ved store hendelser i din tjeneste? - Bårer
s_59__5	Hva savner du av ekstrautstyr til bruk ved store hendelser i din tjeneste? - Hypotermiforebyggende utstyr
s_59__6	Hva savner du av ekstrautstyr til bruk ved store hendelser i din tjeneste? - Medisinsk ekstrautstyr
s_59__7	Hva savner du av ekstrautstyr til bruk ved store hendelser i din tjeneste? - Annet
s_59__8	Hva savner du av ekstrautstyr til bruk ved store hendelser i din tjeneste? - Ingenting
s_18	Hva savner du av ekstrautstyr til bruk ved store hendelser i din tjeneste? - Annet
s_60	Hvor mange år har du jobbet innen pre-hospitale tjenester?
s_61_1	Hvor jobber du? - SAR / redningshelikoptertjenesten
s_61_2	Hvor jobber du? - Rotorwing luftambulansetjenesten
stato_1	Samlet status - Ny
stato_2	Samlet status - Distribuert
stato_3	Samlet status - Noen svar
stato_4	Samlet status - Gjennomført
stato_5	Samlet status - Frafalt

## Sheet: Dataset(1),(1)
s_1	s_2	s_3	s_68	s_4__1	s_4__2	s_4__3	s_4__4	s_4__5	s_4__6	s_4__7	s_4__8	s_4__9	s_4__10	s_4__11	s_4__12	s_4__13	s_4__14	s_4__15	s_4__16	s_4__17	s_4__18	s_5_1	s_5_2	s_5_3	s_5_4	s_5_5	s_5_6	s_6	s_7_1	s_7_2	s_7_3	s_7_4	s_7_5	s_7_6	s_7_7	s_70	s_8	s_9_1_1	s_9_1_2	s_9_1_3	s_9_1_4	s_9_1_5	s_9_2	s_10_1	s_10_2	s_10_3	s_10_4	s_10_5	s_10_6
2	11	1	2	0	0	0	0	0	0	0	0	0	0	0	0	0	1	0	0	0	0	0	0	1	0	0	0		0	0	0	0	1	0	0		1	0	1	0	0	0		1	0	1	1	1	1
2	11	1	2	0	0	0	0	0	1	0	0	0	0	0	0	0	0	0	0	0	0	0	0	1	0	0	0		1	0	0	0	0	0	0		1	0	0	0	0	1		1	0	0	1	1	1
2	6	1	2	1	0	0	0	0	1	0	0	0	0	1	1	0	0	0	0	0	0	0	0	1	0	0	0		1	0	0	0	0	0	0		1	0	0	0	1	0		1	0	0	1	1	1
2	4	1	2	1	0	0	0	0	0	0	0	0	0	1	0	0	0	0	0	0	0	1	0	1	0	0	0		1	1	0	0	0	0	0		1	0	0	0	1	1		1	0	1	1	1	1
				0	0	0	0	0	0	0	0	0	0	0	0	0	0	0	0	0	0	0	0	0	0	0	0		0	0	0	0	0	0	0			0	0	0	0	0		0	0	0	0	0	0
1	1	2		0	0	0	0	0	0	0	0	0	0	0	0	0	0	0	0	0	0	0	0	0	0	0	0		0	0	0	0	0	0	0			0	0	0	0	0		0	0	0	0	0	0
1	2	2		0	0	0	0	0	0	0	0	0	0	0	0	0	0	0	0	0	0	0	0	0	0	0	0		0	0	0	0	0	0	0			0	0	0	0	0		0	0	0	0	0	0
				0	0	0	0	0	0	0	0	0	0	0	0	0	0	0	0	0	0	0	0	0	0	0	0		0	0	0	0	0	0	0			0	0	0	0	0		0	0	0	0	0	0
				0	0	0	0	0	0	0	0	0	0	0	0	0	0	0	0	0	0	0	0	0	0	0	0		0	0	0	0	0	0	0			0	0	0	0	0		0	0	0	0	0	0
1	5	1	2	0	0	0	0	0	0	0	0	0	0	0	0	0	1	0	0	0	0	1	0	1	0	0	0		1	0	0	0	0	0	0		1	0	1	1	0	0		1	1	1	1	1	1
1	6	1	2	0	0	0	0	0	0	0	0	0	0	1	0	0	0	0	0	0	0	1	0	0	0	0	0		1	0	0	0	0	0	0		1	0	0	0	1	0		1	1	0	1	1	0
				0	0	0	0	0	0	0	0	0	0	0	0	0	0	0	0	0	0	0	0	0	0	0	0		0	0	0	0	0	0	0			0	0	0	0	0		0	0	0	0	0	0
1	4	1	1	0	0	0	0	0	0	0	0	1	0	0	0	0	0	0	0	0	0	0	0	0	0	1	0		1	0	0	0	0	0	0		3	1	0	0	0	0		0	0	0	0	1	1
				0	0	0	0	0	0	0	0	0	0	0	0	0	0	0	0	0	0	0	0	0	0	0	0		0	0	0	0	0	0	0			0	0	0	0	0		0	0	0	0	0	0
				0	0	0	0	0	0	0	0	0	0	0	0	0	0	0	0	0	0	0	0	0	0	0	0		0	0	0	0	0	0	0			0	0	0	0	0		0	0	0	0	0	0
				0	0	0	0	0	0	0	0	0	0	0	0	0	0	0	0	0	0	0	0	0	0	0	0		0	0	0	0	0	0	0			0	0	0	0	0		0	0	0	0	0	0
1	1	2		0	0	0	0	0	0	0	0	0	0	0	0	0	0	0	0	0	0	0	0	0	0	0	0		0	0	0	0	0	0	0			0	0	0	0	0		0	0	0	0	0	0
3	11	1	2	1	0	0	0	0	0	0	0	0	1	1	0	0	0	0	0	0	0	0	1	0	0	1	0		0	0	0	0	0	1	0		2	0	0	0	0	0		1	0	0	1	1	0
				0	0	0	0	0	0	0	0	0	0	0	0	0	0	0	0	0	0	0	0	0	0	0	0		0	0	0	0	0	0	0			0	0	0	0	0		0	0	0	0	0	0
1	11	1	2	0	0	0	0	0	0	0	0	0	0	1	0	0	0	0	0	0	0	0	1	0	0	0	0		0	1	0	0	0	0	0		3	0	0	1	1	1		1	1	0	1	1	1
1	3	1	2	0	0	0	0	0	1	0	0	0	0	1	0	0	0	0	0	0	0	0	0	1	0	0	0		1	0	0	0	0	0	0		1	0	0	0	0	1		1	1	0	1	1	1
				0	0	0	0	0	0	0	0	0	0	0	0	0	0	0	0	0	0	0	0	0	0	0	0		0	0	0	0	0	0	0			0	0	0	0	0		0	0	0	0	0	0
				0	0	0	0	0	0	0	0	0	0	0	0	0	0	0	0	0	0	0	0	0	0	0	0		0	0	0	0	0	0	0			0	0	0	0	0		0	0	0	0	0	0
3	11	1	2	0	0	0	0	1	0	0	0	0	1	0	0	0	0	0	0	0	0	0	0	1	0	0	0		1	0	0	0	0	0	0		1	0	0	0	0	0		1	0	0	1	1	0
1	11	1	1	0	0	0	0	0	0	0	0	0	0	1	0	0	0	0	0	0	0	0	0	0	1	0	0		0	1	0	1	0	0	0		4	0	0	0	0	1		0	0	0	0	0	1
				0	0	0	0	0	0	0	0	0	0	0	0	0	0	0	0	0	0	0	0	0	0	0	0		0	0	0	0	0	0	0			0	0	0	0	0		0	0	0	0	0	0
1	2	1	2	0	0	0	0	0	0	0	0	0	0	1	0	0	0	0	0	0	0	1	0	0	0	0	0		0	0	0	0	0	1	0		3	0	0	0	0	1		1	1	0	1	1	1
				0	0	0	0	0	0	0	0	0	0	0	0	0	0	0	0	0	0	0	0	0	0	0	0		0	0	0	0	0	0	0			0	0	0	0	0		0	0	0	0	0	0
1	8	1	1	0	0	0	0	0	0	0	0	0	0	1	0	0	0	0	0	0	0	0	1	0	0	0	0		0	1	0	0	0	0	0		4	0	0	0	1	0		1	1	0	1	1	1
				0	0	0	0	0	0	0	0	0	0	0	0	0	0	0	0	0	0	0	0	0	0	0	0		0	0	0	0	0	0	0			0	0	0	0	0		0	0	0	0	0	0
3	11	1	2	1	1	0	0	0	0	0	0	0	0	0	0	0	0	0	0	0	0	0	0	0	0	0	1		0	1	1	0	0	0	0		3	0	0	0	0	0		1	0	0	1	1	0
1	1	2		0	0	0	0	0	0	0	0	0	0	0	0	0	0	0	0	0	0	0	0	0	0	0	0		0	0	0	0	0	0	0			0	0	0	0	0		0	0	0	0	0	0
				0	0	0	0	0	0	0	0	0	0	0	0	0	0	0	0	0	0	0	0	0	0	0	0		0	0	0	0	0	0	0			0	0	0	0	0		0	0	0	0	0	0
				0	0	0	0	0	0	0	0	0	0	0	0	0	0	0	0	0	0	0	0	0	0	0	0		0	0	0	0	0	0	0			0	0	0	0	0		0	0	0	0	0	0
1	11	1	2	0	0	0	0	0	0	0	0	0	0	0	1	1	1	0	0	0	0	1	0	1	0	0	0		1	0	0	0	0	0	0		1	0	0	0	0	1		1	1	1	1	1	1
1	3	1	2	1	1	0	0	0	0	0	0	0	0	0	0	0	0	0	0	0	0	0	0	1	0	0	0		0	1	0	0	0	0	1		3	1	0	0	0	0		1	1	1	1	1	1
1	11	1	1	1	0	0	0	0	0	0	0	0	0	0	0	0	0	0	0	0	0	0	0	1	0	0	0		1	0	1	1	0	0	0		3	1	0	0	0	0		1	0	1	1	1	1
				0	0	0	0	0	0	0	0	0	0	0	0	0	0	0	0	0	0	0	0	0	0	0	0		0	0	0	0	0	0	0			0	0	0	0	0		0	0	0	0	0	0
1	4	1	2	1	0	0	0	0	0	0	0	0	0	0	0	0	0	0	0	0	0	0	0	1	0	0	0		1	0	0	0	0	0	0		1	1	0	0	0	0		1	0	0	1	1	1
				0	0	0	0	0	0	0	0	0	0	0	0	0	0	0	0	0	0	0	0	0	0	0	0		0	0	0	0	0	0	0			0	0	0	0	0		0	0	0	0	0	0
1	3	1	2	0	0	0	0	0	0	0	0	0	0	0	0	0	1	0	0	0	0	0	0	1	0	0	0		1	1	0	1	1	0	0		1	0	1	0	0	0		1	1	1	1	1	1
1	2	1	2	0	0	0	0	0	0	0	0	0	1	0	0	1	0	0	0	0	0	1	0	0	0	0	0		1	0	0	0	0	0	0		1	1	0	0	0	0		1	0	1	1	1	0
				0	0	0	0	0	0	0	0	0	0	0	0	0	0	0	0	0	0	0	0	0	0	0	0		0	0	0	0	0	0	0			0	0	0	0	0		0	0	0	0	0	0
1	1	2		0	0	0	0	0	0	0	0	0	0	0	0	0	0	0	0	0	0	0	0	0	0	0	0		0	0	0	0	0	0	0			0	0	0	0	0		0	0	0	0	0	0
2	1	2		0	0	0	0	0	0	0	0	0	0	0	0	0	0	0	0	0	0	0	0	0	0	0	0		0	0	0	0	0	0	0			0	0	0	0	0		0	0	0	0	0	0
				0	0	0	0	0	0	0	0	0	0	0	0	0	0	0	0	0	0	0	0	0	0	0	0		0	0	0	0	0	0	0			0	0	0	0	0		0	0	0	0	0	0
2	1	2		0	0	0	0	0	0	0	0	0	0	0	0	0	0	0	0	0	0	0	0	0	0	0	0		0	0	0	0	0	0	0			0	0	0	0	0		0	0	0	0	0	0
2	11	2		0	0	0	0	0	0	0	0	0	0	0	0	0	0	0	0	0	0	0	0	0	0	0	0		0	0	0	0	0	0	0			0	0	0	0	0		0	0	0	0	0	0
1	6	1	2	1	0	0	0	0	0	0	0	0	0	0	0	0	1	0	0	0	1	0	0	1	0	0	0		0	0	0	1	1	0	0		1	0	0	0	0	1		1	0	1	1	1	1
1	2	2		0	0	0	0	0	0	0	0	0	0	0	0	0	0	0	0	0	0	0	0	0	0	0	0		0	0	0	0	0	0	0			0	0	0	0	0		0	0	0	0	0	0
1	2	2		0	0	0	0	0	0	0	0	0	0	0	0	0	0	0	0	0	0	0	0	0	0	0	0		0	0	0	0	0	0	0			0	0	0	0	0		0	0	0	0	0	0
				0	0	0	0	0	0	0	0	0	0	0	0	0	0	0	0	0	0	0	0	0	0	0	0		0	0	0	0	0	0	0			0	0	0	0	0		0	0	0	0	0	0
1	6	2		0	0	0	0	0	0	0	0	0	0	0	0	0	0	0	0	0	0	0	0	0	0	0	0		0	0	0	0	0	0	0			0	0	0	0	0		0	0	0	0	0	0
2	4	1	2	1	1	0	0	0	0	0	0	0	1	0	0	0	0	0	0	0	0	0	1	0	0	0	0		1	0	0	0	0	0	0		1	1	0	0	0	0		1	1	0	1	1	0
1	1	2		0	0	0	0	0	0	0	0	0	0	0	0	0	0	0	0	0	0	0	0	0	0	0	0		0	0	0	0	0	0	0			0	0	0	0	0		0	0	0	0	0	0
2	1	2		0	0	0	0	0	0	0	0	0	0	0	0	0	0	0	0	0	0	0	0	0	0	0	0		0	0	0	0	0	0	0			0	0	0	0	0		0	0	0	0	0	0
				0	0	0	0	0	0	0	0	0	0	0	0	0	0	0	0	0	0	0	0	0	0	0	0		0	0	0	0	0	0	0			0	0	0	0	0		0	0	0	0	0	0
1	1	2		0	0	0	0	0	0	0	0	0	0	0	0	0	0	0	0	0	0	0	0	0	0	0	0		0	0	0	0	0	0	0			0	0	0	0	0		0	0	0	0	0	0
1	1	2		0	0	0	0	0	0	0	0	0	0	0	0	0	0	0	0	0	0	0	0	0	0	0	0		0	0	0	0	0	0	0			0	0	0	0	0		0	0	0	0	0	0
2	5	1	2	1	0	0	0	0	0	0	0	0	0	0	1	1	1	0	0	0	0	1	0	1	0	1	0		1	1	0	1	1	0	0		1	1	1	1	0	0		1	1	1	1	1	1
1	1	2		0	0	0	0	0	0	0	0	0	0	0	0	0	0	0	0	0	0	0	0	0	0	0	0		0	0	0	0	0	0	0			0	0	0	0	0		0	0	0	0	0	0
2	4	2		0	0	0	0	0	0	0	0	0	0	0	0	0	0	0	0	0	0	0	0	0	0	0	0		0	0	0	0	0	0	0			0	0	0	0	0		0	0	0	0	0	0
1	2	1	2	0	1	0	0	0	0	0	0	0	0	0	0	0	0	0	0	0	0	0	1	0	0	0	0		0	1	0	0	0	0	0		3	1	0	0	0	0		1	1	0	1	1	0
2	4	1	2	0	0	0	0	0	0	0	0	0	0	0	0	0	0	0	0	0	1	1	1	0	0	0	0		0	1	0	0	0	0	0		3	1	0	0	1	0		1	0	0	1	1	1
				0	0	0	0	0	0	0	0	0	0	0	0	0	0	0	0	0	0	0	0	0	0	0	0		0	0	0	0	0	0	0			0	0	0	0	0		0	0	0	0	0	0
				0	0	0	0	0	0	0	0	0	0	0	0	0	0	0	0	0	0	0	0	0	0	0	0		0	0	0	0	0	0	0			0	0	0	0	0		0	0	0	0	0	0
				0	0	0	0	0	0	0	0	0	0	0	0	0	0	0	0	0	0	0	0	0	0	0	0		0	0	0	0	0	0	0			0	0	0	0	0		0	0	0	0	0	0
2	1	2		0	0	0	0	0	0	0	0	0	0	0	0	0	0	0	0	0	0	0	0	0	0	0	0		0	0	0	0	0	0	0			0	0	0	0	0		0	0	0	0	0	0
1	2	2		0	0	0	0	0	0	0	0	0	0	0	0	0	0	0	0	0	0	0	0	0	0	0	0		0	0	0	0	0	0	0			0	0	0	0	0		0	0	0	0	0	0
1	1	2		0	0	0	0	0	0	0	0	0	0	0	0	0	0	0	0	0	0	0	0	0	0	0	0		0	0	0	0	0	0	0			0	0	0	0	0		0	0	0	0	0	0
1	2	1	1	0	0	0	0	0	0	0	0	0	0	1	0	0	0	0	0	0	0	0	1	0	0	0	0		0	1	0	0	0	0	0		3	0	0	0	0	1		1	0	0	1	1	1
1	3	1	2	0	0	0	0	0	0	0	0	0	0	1	0	0	0	0	0	0	0	0	1	0	0	0	0		1	0	0	0	0	0	0		2	0	0	0	1	0		1	0	1	1	1	0
1	4	1	2	1	0	0	0	0	0	0	0	0	0	0	0	0	0	0	0	0	0	0	0	1	0	0	0		0	1	0	0	1	0	0		2	1	0	0	0	0		1	1	0	1	1	1
2	11	1	2	1	1	1	1	1	1	1	0	1	0	1	0	1	1	0	1	0	0	1	1	1	1	1	0		1	1	1	1	1	0	0		1	1	0	0	0	1		1	0	0	1	1	1
2	11	1	2	1	0	0	0	0	0	0	0	0	0	1	0	0	1	0	0	0	0	1	1	1	0	0	0		1	1	0	1	0	0	0		1	1	1	1	0	0		1	1	1	1	1	1
2	7	1	2	1	1	1	0	0	1	1	0	0	0	0	0	0	0	0	0	0	0	0	1	0	1	0	0		1	1	0	1	0	0	0		1	1	0	0	0	0		1	1	0	1	1	1
2	5	2		0	0	0	0	0	0	0	0	0	0	0	0	0	0	0	0	0	0	0	0	0	0	0	0		0	0	0	0	0	0	0			0	0	0	0	0		0	0	0	0	0	0
2	11	1	2	1	1	0	0	0	0	0	0	0	0	0	0	0	0	0	0	0	1	0	1	0	0	0	0		1	0	0	0	0	0	0		1	1	1	0	0	0		1	1	0	1	1	1
1	7	2		0	0	0	0	0	0	0	0	0	0	0	0	0	0	0	0	0	0	0	0	0	0	0	0		0	0	0	0	0	0	0			0	0	0	0	0		0	0	0	0	0	0
1	11	1	2	1	0	0	0	0	0	0	0	0	0	0	0	0	0	0	0	0	0	0	0	1	0	0	0		0	0	0	0	0	0	1		2	1	0	0	0	0		1	1	0	1	1	0
1	5	1	2	0	0	1	0	0	0	0	0	0	0	0	0	0	0	0	0	0	0	0	0	1	0	0	0		0	1	0	0	0	0	0		2	1	0	0	0	0		1	0	0	1	1	1
1	11	1	2	1	0	0	0	1	0	1	0	0	0	0	0	0	0	0	0	0	0	0	0	1	0	1	0		1	1	0	0	0	0	0		1	1	0	0	0	0		1	1	0	1	1	1
				0	0	0	0	0	0	0	0	0	0	0	0	0	0	0	0	0	0	0	0	0	0	0	0		0	0	0	0	0	0	0			0	0	0	0	0		0	0	0	0	0	0
1	1	2		0	0	0	0	0	0	0	0	0	0	0	0	0	0	0	0	0	0	0	0	0	0	0	0		0	0	0	0	0	0	0			0	0	0	0	0		0	0	0	0	0	0
				0	0	0	0	0	0	0	0	0	0	0	0	0	0	0	0	0	0	0	0	0	0	0	0		0	0	0	0	0	0	0			0	0	0	0	0		0	0	0	0	0	0
1	2	1	2	0	0	0	0	0	1	0	0	0	0	1	0	0	0	0	0	0	0	0	0	1	0	0	0		1	0	0	0	0	0	0		1	0	0	0	0	1		1	0	0	1	1	1
				0	0	0	0	0	0	0	0	0	0	0	0	0	0	0	0	0	0	0	0	0	0	0	0		0	0	0	0	0	0	0			0	0	0	0	0		0	0	0	0	0	0
2	3	1	1	1	0	0	0	0	0	0	0	0	0	0	0	0	0	0	0	0	0	0	1	1	0	0	0		1	1	0	0	0	0	0		1	1	0	0	0	0		0	0	0	0	0	0
				0	0	0	0	0	0	0	0	0	0	0	0	0	0	0	0	0	0	0	0	0	0	0	0		0	0	0	0	0	0	0			0	0	0	0	0		0	0	0	0	0	0
1	11	1	2	1	0	0	0	0	0	0	1	1	1	1	0	0	0	0	1	0	0	1	1	1	0	1	0		1	1	0	0	1	1	0		2	1	0	1	0	0		1	1	1	1	1	1
				0	0	0	0	0	0	0	0	0	0	0	0	0	0	0	0	0	0	0	0	0	0	0	0		0	0	0	0	0	0	0			0	0	0	0	0		0	0	0	0	0	0
1	1	2		0	0	0	0	0	0	0	0	0	0	0	0	0	0	0	0	0	0	0	0	0	0	0	0		0	0	0	0	0	0	0			0	0	0	0	0		0	0	0	0	0	0
1	1	2		0	0	0	0	0	0	0	0	0	0	0	0	0	0	0	0	0	0	0	0	0	0	0	0		0	0	0	0	0	0	0			0	0	0	0	0		0	0	0	0	0	0
1	7	1	2	0	0	0	0	0	0	0	0	0	0	1	0	0	0	0	0	0	0	0	1	0	0	0	0		0	1	0	0	0	1	0		2	0	0	0	1	0		1	1	1	1	1	0
				0	0	0	0	0	0	0	0	0	0	0	0	0	0	0	0	0	0	0	0	0	0	0	0		0	0	0	0	0	0	0			0	0	0	0	0		0	0	0	0	0	0
				0	0	0	0	0	0	0	0	0	0	0	0	0	0	0	0	0	0	0	0	0	0	0	0		0	0	0	0	0	0	0			0	0	0	0	0		0	0	0	0	0	0
2	3	1	2	0	0	0	0	0	0	0	0	0	0	0	1	0	1	0	0	0	0	0	0	1	1	0	0		1	0	0	1	1	0	0		1	0	1	0	0	0		1	1	1	1	1	1
2	11	1	2	1	1	0	0	0	0	0	0	0	0	0	0	0	0	0	0	0	0	0	0	1	0	0	0		1	0	0	0	0	0	0		1	1	0	0	0	0		1	0	0	1	1	1
2	4	1	2	0	0	0	0	1	0	0	0	1	0	0	0	0	0	0	0	0	0	0	1	0	0	1	0		1	1	1	0	0	0	0		3	1	0	1	0	0		1	1	1	1	1	1
2	4	1	2	0	0	1	0	0	0	0	0	0	0	0	0	0	0	0	0	0	0	0	0	1	0	0	0		1	0	0	0	0	0	0		2	1	0	0	0	0		1	1	0	1	1	1
2	11	2		0	0	0	0	0	0	0	0	0	0	0	0	0	0	0	0	0	0	0	0	0	0	0	0		0	0	0	0	0	0	0			0	0	0	0	0		0	0	0	0	0	0
2	11	1	2	1	0	0	0	0	0	0	0	0	0	0	0	0	0	0	0	0	0	0	0	1	0	0	0		1	0	0	0	0	0	0		3	1	0	0	0	0		1	1	0	1	1	1
				0	0	0	0	0	0	0	0	0	0	0	0	0	0	0	0	0	0	0	0	0	0	0	0		0	0	0	0	0	0	0			0	0	0	0	0		0	0	0	0	0	0
				0	0	0	0	0	0	0	0	0	0	0	0	0	0	0	0	0	0	0	0	0	0	0	0		0	0	0	0	0	0	0			0	0	0	0	0		0	0	0	0	0	0
2	2	1	2	0	0	0	0	1	0	0	0	0	0	0	0	0	0	0	0	0	0	0	0	1	0	0	0		1	0	0	0	0	0	0		3	1	0	0	0	0		1	1	1	1	1	1
2	1	2		0	0	0	0	0	0	0	0	0	0	0	0	0	0	0	0	0	0	0	0	0	0	0	0		0	0	0	0	0	0	0			0	0	0	0	0		0	0	0	0	0	0
				0	0	0	0	0	0	0	0	0	0	0	0	0	0	0	0	0	0	0	0	0	0	0	0		0	0	0	0	0	0	0			0	0	0	0	0		0	0	0	0	0	0
				0	0	0	0	0	0	0	0	0	0	0	0	0	0	0	0	0	0	0	0	0	0	0	0		0	0	0	0	0	0	0			0	0	0	0	0		0	0	0	0	0	0
1	4	1	1	1	0	0	0	0	0	0	0	0	0	0	0	0	0	0	0	0	0	0	0	1	0	0	0		0	1	1	0	0	0	0		2	1	0	1	0	0		1	1	0	1	1	0
				0	0	0	0	0	0	0	0	0	0	0	0	0	0	0	0	0	0	0	0	0	0	0	0		0	0	0	0	0	0	0			0	0	0	0	0		0	0	0	0	0	0
1	1	2		0	0	0	0	0	0	0	0	0	0	0	0	0	0	0	0	0	0	0	0	0	0	0	0		0	0	0	0	0	0	0			0	0	0	0	0		0	0	0	0	0	0
1	4	1	1	1	0	0	0	0	0	0	0	0	0	0	0	0	0	0	0	0	0	1	0	0	0	0	0		1	0	0	0	0	0	0		4	1	0	0	0	0		1	0	1	1	1	1
1	11	2		0	0	0	0	0	0	0	0	0	0	0	0	0	0	0	0	0	0	0	0	0	0	0	0		0	0	0	0	0	0	0			0	0	0	0	0		0	0	0	0	0	0
				0	0	0	0	0	0	0	0	0	0	0	0	0	0	0	0	0	0	0	0	0	0	0	0		0	0	0	0	0	0	0			0	0	0	0	0		0	0	0	0	0	0
1	6	1	2	1	0	0	0	0	0	0	0	1	0	1	0	1	0	0	0	0	0	1	1	0	0	1	0		1	0	1	0	0	0	0		3	0	1	0	0	0		1	0	1	1	1	0
1	1	2		0	0	0	0	0	0	0	0	0	0	0	0	0	0	0	0	0	0	0	0	0	0	0	0		0	0	0	0	0	0	0			0	0	0	0	0		0	0	0	0	0	0
1	2	1	2	0	1	0	0	0	0	0	0	0	0	0	0	0	0	0	0	0	0	0	0	1	0	0	0		0	0	0	0	1	0	0		2	1	0	0	0	0		1	1	0	1	1	0
1	11	1	1	1	0	0	0	0	0	0	0	0	0	0	0	0	0	0	0	0	0	1	0	0	0	0	0		1	0	0	0	0	0	0		4	1	1	0	0	0		1	0	1	1	1	1
1	2	1	1	1	1	0	0	0	0	0	0	0	0	0	0	0	0	0	0	0	0	0	0	1	0	0	0		1	0	0	0	0	0	0		1	1	0	0	0	0		1	1	0	1	1	1
				0	0	0	0	0	0	0	0	0	0	0	0	0	0	0	0	0	0	0	0	0	0	0	0		0	0	0	0	0	0	0			0	0	0	0	0		0	0	0	0	0	0
1	4	1	1	0	0	0	0	0	0	0	0	0	0	0	0	0	0	0	0	0	0	0	0	0	0	0	0		0	0	0	0	0	0	0			0	0	0	0	0		0	0	0	0	0	0
1	1	2		0	0	0	0	0	0	0	0	0	0	0	0	0	0	0	0	0	0	0	0	0	0	0	0		0	0	0	0	0	0	0			0	0	0	0	0		0	0	0	0	0	0
1	1	2		0	0	0	0	0	0	0	0	0	0	0	0	0	0	0	0	0	0	0	0	0	0	0	0		0	0	0	0	0	0	0			0	0	0	0	0		0	0	0	0	0	0
1	1	2		0	0	0	0	0	0	0	0	0	0	0	0	0	0	0	0	0	0	0	0	0	0	0	0		0	0	0	0	0	0	0			0	0	0	0	0		0	0	0	0	0	0
1	1	2		0	0	0	0	0	0	0	0	0	0	0	0	0	0	0	0	0	0	0	0	0	0	0	0		0	0	0	0	0	0	0			0	0	0	0	0		0	0	0	0	0	0
				0	0	0	0	0	0	0	0	0	0	0	0	0	0	0	0	0	0	0	0	0	0	0	0		0	0	0	0	0	0	0			0	0	0	0	0		0	0	0	0	0	0
1				0	0	0	0	0	0	0	0	0	0	0	0	0	0	0	0	0	0	0	0	0	0	0	0		0	0	0	0	0	0	0			0	0	0	0	0		0	0	0	0	0	0
1	11	2		0	0	0	0	0	0	0	0	0	0	0	0	0	0	0	0	0	0	0	0	0	0	0	0		0	0	0	0	0	0	0			0	0	0	0	0		0	0	0	0	0	0
2	6	1	2	1	0	0	0	0	1	0	0	0	1	0	0	1	1	0	0	0	0	0	1	1	0	1	0		0	0	0	0	1	0	0		1	0	0	0	0	1		1	0	0	1	1	1
				0	0	0	0	0	0	0	0	0	0	0	0	0	0	0	0	0	0	0	0	0	0	0	0		0	0	0	0	0	0	0			0	0	0	0	0		0	0	0	0	0	0
				0	0	0	0	0	0	0	0	0	0	0	0	0	0	0	0	0	0	0	0	0	0	0	0		0	0	0	0	0	0	0			0	0	0	0	0		0	0	0	0	0	0
2	1	2		0	0	0	0	0	0	0	0	0	0	0	0	0	0	0	0	0	0	0	0	0	0	0	0		0	0	0	0	0	0	0			0	0	0	0	0		0	0	0	0	0	0
				0	0	0	0	0	0	0	0	0	0	0	0	0	0	0	0	0	0	0	0	0	0	0	0		0	0	0	0	0	0	0			0	0	0	0	0		0	0	0	0	0	0
1	1	2		0	0	0	0	0	0	0	0	0	0	0	0	0	0	0	0	0	0	0	0	0	0	0	0		0	0	0	0	0	0	0			0	0	0	0	0		0	0	0	0	0	0
1	2	2		0	0	0	0	0	0	0	0	0	0	0	0	0	0	0	0	0	0	0	0	0	0	0	0		0	0	0	0	0	0	0			0	0	0	0	0		0	0	0	0	0	0
1	1	2		0	0	0	0	0	0	0	0	0	0	0	0	0	0	0	0	0	0	0	0	0	0	0	0		0	0	0	0	0	0	0			0	0	0	0	0		0	0	0	0	0	0
1	4	1	2	1	0	0	0	0	0	0	0	0	0	0	0	0	0	0	0	0	0	0	0	1	0	0	0		0	1	0	0	0	0	0		2	1	0	1	0	0		1	0	0	1	1	1
1	7	1	2	1	0	0	0	0	0	0	0	0	0	0	0	0	0	0	0	0	0	0	0	0	0	0	0		0	0	0	0	0	0	0			0	0	0	0	0		0	0	0	0	0	0
2	1	2		0	0	0	0	0	0	0	0	0	0	0	0	0	0	0	0	0	0	0	0	0	0	0	0		0	0	0	0	0	0	0			0	0	0	0	0		0	0	0	0	0	0
2	5	1	2	0	0	0	0	0	0	0	0	0	0	0	0	0	1	0	0	0	0	0	0	1	0	0	1		1	0	0	1	1	0	0		1	0	1	0	0	0		1	1	1	1	1	1
1	11	1	2	1	0	0	0	0	0	0	0	1	1	0	0	0	0	0	0	0	0	0	0	1	0	1	0		1	0	0	0	0	0	0		3	1	0	1	0	0		1	0	0	1	1	1
2	1	2		0	0	0	0	0	0	0	0	0	0	0	0	0	0	0	0	0	0	0	0	0	0	0	0		0	0	0	0	0	0	0			0	0	0	0	0		0	0	0	0	0	0
1	3	1	1	0	0	0	0	0	0	0	0	0	0	0	0	0	0	0	0	0	1	0	0	1	0	0	0		1	0	0	0	0	0	0		2	0	0	1	0	1		0	0	0	0	1	1
2	1	2		0	0	0	0	0	0	0	0	0	0	0	0	0	0	0	0	0	0	0	0	0	0	0	0		0	0	0	0	0	0	0			0	0	0	0	0		0	0	0	0	0	0
1	1	2		0	0	0	0	0	0	0	0	0	0	0	0	0	0	0	0	0	0	0	0	0	0	0	0		0	0	0	0	0	0	0			0	0	0	0	0		0	0	0	0	0	0
1	1	2		0	0	0	0	0	0	0	0	0	0	0	0	0	0	0	0	0	0	0	0	0	0	0	0		0	0	0	0	0	0	0			0	0	0	0	0		0	0	0	0	0	0
2	3	1	2	0	0	0	0	0	0	0	0	0	0	0	0	0	1	0	0	0	0	0	1	0	0	0	0		0	0	0	1	0	0	0		1	0	1	0	0	0		1	1	1	1	1	1
1	1	2		0	0	0	0	0	0	0	0	0	0	0	0	0	0	0	0	0	0	0	0	0	0	0	0		0	0	0	0	0	0	0			0	0	0	0	0		0	0	0	0	0	0
2	1	2		0	0	0	0	0	0	0	0	0	0	0	0	0	0	0	0	0	0	0	0	0	0	0	0		0	0	0	0	0	0	0			0	0	0	0	0		0	0	0	0	0	0
2	3	1	1	0	1	0	0	0	0	0	0	0	0	0	0	0	0	0	0	0	0	0	0	1	0	0	0		1	0	0	0	0	0	0		1	1	0	0	0	1		1	0	0	1	1	1
				0	0	0	0	0	0	0	0	0	0	0	0	0	0	0	0	0	0	0	0	0	0	0	0		0	0	0	0	0	0	0			0	0	0	0	0		0	0	0	0	0	0
1	6	1	1	1	0	0	0	0	0	0	0	0	0	0	0	0	0	0	0	0	0	0	1	0	0	0	0		0	1	0	0	0	0	0		2	1	0	0	0	0		1	0	0	1	1	0
				0	0	0	0	0	0	0	0	0	0	0	0	0	0	0	0	0	0	0	0	0	0	0	0		0	0	0	0	0	0	0			0	0	0	0	0		0	0	0	0	0	0
1	2	1	2	1	0	0	0	0	0	0	0	0	0	0	0	0	0	0	0	0	0	0	0	1	0	0	0		1	0	0	0	0	0	0		2	1	0	0	0	0		1	0	0	1	1	1
				0	0	0	0	0	0	0	0	0	0	0	0	0	0	0	0	0	0	0	0	0	0	0	0		0	0	0	0	0	0	0			0	0	0	0	0		0	0	0	0	0	0
				0	0	0	0	0	0	0	0	0	0	0	0	0	0	0	0	0	0	0	0	0	0	0	0		0	0	0	0	0	0	0			0	0	0	0	0		0	0	0	0	0	0
				0	0	0	0	0	0	0	0	0	0	0	0	0	0	0	0	0	0	0	0	0	0	0	0		0	0	0	0	0	0	0			0	0	0	0	0		0	0	0	0	0	0
				0	0	0	0	0	0	0	0	0	0	0	0	0	0	0	0	0	0	0	0	0	0	0	0		0	0	0	0	0	0	0			0	0	0	0	0		0	0	0	0	0	0
1	2	2		0	0	0	0	0	0	0	0	0	0	0	0	0	0	0	0	0	0	0	0	0	0	0	0		0	0	0	0	0	0	0			0	0	0	0	0		0	0	0	0	0	0
				0	0	0	0	0	0	0	0	0	0	0	0	0	0	0	0	0	0	0	0	0	0	0	0		0	0	0	0	0	0	0			0	0	0	0	0		0	0	0	0	0	0
				0	0	0	0	0	0	0	0	0	0	0	0	0	0	0	0	0	0	0	0	0	0	0	0		0	0	0	0	0	0	0			0	0	0	0	0		0	0	0	0	0	0
				0	0	0	0	0	0	0	0	0	0	0	0	0	0	0	0	0	0	0	0	0	0	0	0		0	0	0	0	0	0	0			0	0	0	0	0		0	0	0	0	0	0
1	3	2		0	0	0	0	0	0	0	0	0	0	0	0	0	0	0	0	0	0	0	0	0	0	0	0		0	0	0	0	0	0	0			0	0	0	0	0		0	0	0	0	0	0
				0	0	0	0	0	0	0	0	0	0	0	0	0	0	0	0	0	0	0	0	0	0	0	0		0	0	0	0	0	0	0			0	0	0	0	0		0	0	0	0	0	0
				0	0	0	0	0	0	0	0	0	0	0	0	0	0	0	0	0	0	0	0	0	0	0	0		0	0	0	0	0	0	0			0	0	0	0	0		0	0	0	0	0	0
1	4	1	2	1	1	0	0	0	0	0	0	1	0	0	0	0	0	0	0	0	0	0	0	1	0	1	0		1	1	1	0	0	0	0		3	1	0	1	0	0		1	0	0	0	1	1
1	1	2		0	0	0	0	0	0	0	0	0	0	0	0	0	0	0	0	0	0	0	0	0	0	0	0		0	0	0	0	0	0	0			0	0	0	0	0		0	0	0	0	0	0
				0	0	0	0	0	0	0	0	0	0	0	0	0	0	0	0	0	0	0	0	0	0	0	0		0	0	0	0	0	0	0			0	0	0	0	0		0	0	0	0	0	0
3	1	2		0	0	0	0	0	0	0	0	0	0	0	0	0	0	0	0	0	0	0	0	0	0	0	0		0	0	0	0	0	0	0			0	0	0	0	0		0	0	0	0	0	0
2	5	1	1	0	0	0	0	0	0	0	0	0	0	1	0	0	0	0	0	0	0	0	1	1	0	0	0		0	1	0	0	0	1	0		4	0	0	0	1	1		1	0	0	1	1	1
				0	0	0	0	0	0	0	0	0	0	0	0	0	0	0	0	0	0	0	0	0	0	0	0		0	0	0	0	0	0	0			0	0	0	0	0		0	0	0	0	0	0
3	3	2		0	0	0	0	0	0	0	0	0	0	0	0	0	0	0	0	0	0	0	0	0	0	0	0		0	0	0	0	0	0	0			0	0	0	0	0		0	0	0	0	0	0
1	2	1	2	0	0	0	0	0	0	0	0	0	0	0	0	0	1	0	0	0	0	0	0	1	1	0	0		0	0	0	1	0	0	0		1	0	1	0	0	0		1	0	1	1	1	1
1	11	1	2	1	0	0	0	0	0	0	0	0	0	0	0	0	0	0	0	0	0	0	0	1	0	0	0		1	0	0	0	0	0	0		1	1	0	0	0	0		1	0	0	1	1	0
1	3	1	2	1	0	0	0	0	0	0	0	0	0	0	0	0	0	0	0	0	0	0	0	1	0	0	0		0	0	0	0	1	0	0		2	1	0	0	0	0		1	1	0	1	1	1
3	1	2		0	0	0	0	0	0	0	0	0	0	0	0	0	0	0	0	0	0	0	0	0	0	0	0		0	0	0	0	0	0	0			0	0	0	0	0		0	0	0	0	0	0
3	1	2		0	0	0	0	0	0	0	0	0	0	0	0	0	0	0	0	0	0	0	0	0	0	0	0		0	0	0	0	0	0	0			0	0	0	0	0		0	0	0	0	0	0
				0	0	0	0	0	0	0	0	0	0	0	0	0	0	0	0	0	0	0	0	0	0	0	0		0	0	0	0	0	0	0			0	0	0	0	0		0	0	0	0	0	0
				0	0	0	0	0	0	0	0	0	0	0	0	0	0	0	0	0	0	0	0	0	0	0	0		0	0	0	0	0	0	0			0	0	0	0	0		0	0	0	0	0	0
3	3	2		0	0	0	0	0	0	0	0	0	0	0	0	0	0	0	0	0	0	0	0	0	0	0	0		0	0	0	0	0	0	0			0	0	0	0	0		0	0	0	0	0	0
				0	0	0	0	0	0	0	0	0	0	0	0	0	0	0	0	0	0	0	0	0	0	0	0		0	0	0	0	0	0	0			0	0	0	0	0		0	0	0	0	0	0
1	1	2		0	0	0	0	0	0	0	0	0	0	0	0	0	0	0	0	0	0	0	0	0	0	0	0		0	0	0	0	0	0	0			0	0	0	0	0		0	0	0	0	0	0
				0	0	0	0	0	0	0	0	0	0	0	0	0	0	0	0	0	0	0	0	0	0	0	0		0	0	0	0	0	0	0			0	0	0	0	0		0	0	0	0	0	0
3	1	2		0	0	0	0	0	0	0	0	0	0	0	0	0	0	0	0	0	0	0	0	0	0	0	0		0	0	0	0	0	0	0			0	0	0	0	0		0	0	0	0	0	0
3	11	1	1	0	0	0	0	0	0	0	0	0	0	0	0	0	1	0	0	0	0	0	0	0	0	0	1		1	0	0	1	1	0	0		1	0	0	0	0	0		1	1	1	1	1	1
3	3	2		0	0	0	0	0	0	0	0	0	0	0	0	0	0	0	0	0	0	0	0	0	0	0	0		0	0	0	0	0	0	0			0	0	0	0	0		0	0	0	0	0	0
3	11	1	1	0	0	1	0	0	0	0	0	0	0	0	0	0	0	0	0	0	0	0	0	1	0	0	0		1	0	0	0	0	0	0		3	0	0	0	0	0		1	1	1	1	1	1
3	2	1	2	1	0	0	0	0	1	0	0	0	0	1	0	0	0	0	0	0	0	0	0	1	0	0	0		1	0	0	0	0	0	0		1	0	0	0	0	0		1	0	0	1	1	1
				0	0	0	0	0	0	0	0	0	0	0	0	0	0	0	0	0	0	0	0	0	0	0	0		0	0	0	0	0	0	0			0	0	0	0	0		0	0	0	0	0	0
				0	0	0	0	0	0	0	0	0	0	0	0	0	0	0	0	0	0	0	0	0	0	0	0		0	0	0	0	0	0	0			0	0	0	0	0		0	0	0	0	0	0
3	1	2		0	0	0	0	0	0	0	0	0	0	0	0	0	0	0	0	0	0	0	0	0	0	0	0		0	0	0	0	0	0	0			0	0	0	0	0		0	0	0	0	0	0
3	11	1	2	0	0	0	0	0	0	0	0	1	0	0	0	0	0	0	0	0	0	0	0	1	0	1	0		1	0	0	0	0	1	0		3	0	0	0	0	0		1	1	0	0	1	1
3	1	2		0	0	0	0	0	0	0	0	0	0	0	0	0	0	0	0	0	0	0	0	0	0	0	0		0	0	0	0	0	0	0			0	0	0	0	0		0	0	0	0	0	0
				0	0	0	0	0	0	0	0	0	0	0	0	0	0	0	0	0	0	0	0	0	0	0	0		0	0	0	0	0	0	0			0	0	0	0	0		0	0	0	0	0	0
1	1	2		0	0	0	0	0	0	0	0	0	0	0	0	0	0	0	0	0	0	0	0	0	0	0	0		0	0	0	0	0	0	0			0	0	0	0	0		0	0	0	0	0	0
				0	0	0	0	0	0	0	0	0	0	0	0	0	0	0	0	0	0	0	0	0	0	0	0		0	0	0	0	0	0	0			0	0	0	0	0		0	0	0	0	0	0
				0	0	0	0	0	0	0	0	0	0	0	0	0	0	0	0	0	0	0	0	0	0	0	0		0	0	0	0	0	0	0			0	0	0	0	0		0	0	0	0	0	0
1	3	1	1	0	0	0	0	0	0	0	0	0	0	1	0	0	0	0	0	0	0	1	0	0	0	0	0		1	0	0	0	0	0	0		4	1	0	0	1	0		1	0	1	1	1	0
3	5	1	2	1	0	0	0	0	1	0	0	0	1	1	0	0	0	0	0	0	0	0	0	1	1	1	0		1	0	0	1	0	1	0		2	0	0	0	0	0		1	0	0	1	1	1
3	11	2		0	0	0	0	0	0	0	0	0	0	0	0	0	0	0	0	0	0	0	0	0	0	0	0		0	0	0	0	0	0	0			0	0	0	0	0		0	0	0	0	0	0
3	1	2		0	0	0	0	0	0	0	0	0	0	0	0	0	0	0	0	0	0	0	0	0	0	0	0		0	0	0	0	0	0	0			0	0	0	0	0		0	0	0	0	0	0
1	2	2		0	0	0	0	0	0	0	0	0	0	0	0	0	0	0	0	0	0	0	0	0	0	0	0		0	0	0	0	0	0	0			0	0	0	0	0		0	0	0	0	0	0
3	5	1	2	0	1	1	0	0	0	0	0	0	0	0	0	0	0	0	0	0	0	0	1	0	0	0	0		1	0	0	0	0	0	0		2	0	0	0	0	0		1	1	0	1	1	1
1	2	1	1	0	0	0	0	1	0	0	0	0	0	0	1	0	0	0	0	0	0	0	0	0	0	0	1		1	0	0	0	0	0	0		2	0	0	0	0	1		1	0	1	1	1	1
3	1	2		0	0	0	0	0	0	0	0	0	0	0	0	0	0	0	0	0	0	0	0	0	0	0	0		0	0	0	0	0	0	0			0	0	0	0	0		0	0	0	0	0	0
3	11	1	1	1	1	0	0	1	1	1	1	1	1	1	1	0	0	0	0	0	0	0	1	0	1	1	0		1	1	1	1	1	1	0		2	0	0	0	0	0		1	1	1	1	1	1
1	1	2		0	0	0	0	0	0	0	0	0	0	0	0	0	0	0	0	0	0	0	0	0	0	0	0		0	0	0	0	0	0	0			0	0	0	0	0		0	0	0	0	0	0
3	11	1	1	1	0	0	0	0	1	1	0	0	0	0	0	0	0	0	0	0	0	0	0	1	1	0	0		1	1	0	0	0	1	0		3	0	0	0	0	0		1	0	0	1	1	1
1	4	1	1	0	0	0	0	0	0	0	0	0	1	0	1	1	1	1	0	0	0	1	0	1	0	0	0		1	0	0	0	1	0	0		1	0	0	0	1	1		1	1	1	1	1	1
				0	0	0	0	0	0	0	0	0	0	0	0	0	0	0	0	0	0	0	0	0	0	0	0		0	0	0	0	0	0	0			0	0	0	0	0		0	0	0	0	0	0
				0	0	0	0	0	0	0	0	0	0	0	0	0	0	0	0	0	0	0	0	0	0	0	0		0	0	0	0	0	0	0			0	0	0	0	0		0	0	0	0	0	0
3	11	1	2	1	0	0	0	0	0	1	0	0	1	0	1	0	1	0	0	0	0	1	0	1	1	0	0		1	1	0	1	1	0	0		1	0	0	0	0	0		1	0	0	1	1	1
1	11	1	1	1	0	0	0	0	0	0	0	0	0	0	0	0	0	0	0	0	0	0	1	0	0	0	0		0	1	0	0	0	0	0		2	1	0	0	0	0		1	0	0	1	1	1
3	11	1	1	0	0	1	0	0	0	1	0	0	0	0	0	0	0	0	0	0	0	0	0	1	1	0	0		1	1	0	0	0	1	0		2	0	0	0	0	0		1	0	0	1	1	1
1	11	1	1	0	0	1	0	0	0	0	0	0	0	0	0	0	0	0	0	0	0	1	0	0	0	0	0		1	0	0	0	0	0	0		1	1	0	0	0	0		1	0	0	1	1	0
3	11	1	2	1	0	0	0	0	0	0	0	0	0	0	0	0	0	0	0	0	0	0	0	1	0	0	0		1	0	1	0	0	1	0		2	0	0	0	0	0		1	1	0	1	1	1
				0	0	0	0	0	0	0	0	0	0	0	0	0	0	0	0	0	0	0	0	0	0	0	0		0	0	0	0	0	0	0			0	0	0	0	0		0	0	0	0	0	0
1	1	2		0	0	0	0	0	0	0	0	0	0	0	0	0	0	0	0	0	0	0	0	0	0	0	0		0	0	0	0	0	0	0			0	0	0	0	0		0	0	0	0	0	0
3	1	2		0	0	0	0	0	0	0	0	0	0	0	0	0	0	0	0	0	0	0	0	0	0	0	0		0	0	0	0	0	0	0			0	0	0	0	0		0	0	0	0	0	0
3	11	1	1	0	0	0	0	0	0	1	0	0	0	1	0	0	0	0	0	0	0	0	0	0	1	0	0		0	1	0	0	0	0	0		3	0	0	0	0	0		0	0	0	1	0	0
				0	0	0	0	0	0	0	0	0	0	0	0	0	0	0	0	0	0	0	0	0	0	0	0		0	0	0	0	0	0	0			0	0	0	0	0		0	0	0	0	0	0
1	1	2		0	0	0	0	0	0	0	0	0	0	0	0	0	0	0	0	0	0	0	0	0	0	0	0		0	0	0	0	0	0	0			0	0	0	0	0		0	0	0	0	0	0
				0	0	0	0	0	0	0	0	0	0	0	0	0	0	0	0	0	0	0	0	0	0	0	0		0	0	0	0	0	0	0			0	0	0	0	0		0	0	0	0	0	0
1	1	2		0	0	0	0	0	0	0	0	0	0	0	0	0	0	0	0	0	0	0	0	0	0	0	0		0	0	0	0	0	0	0			0	0	0	0	0		0	0	0	0	0	0
				0	0	0	0	0	0	0	0	0	0	0	0	0	0	0	0	0	0	0	0	0	0	0	0		0	0	0	0	0	0	0			0	0	0	0	0		0	0	0	0	0	0
				0	0	0	0	0	0	0	0	0	0	0	0	0	0	0	0	0	0	0	0	0	0	0	0		0	0	0	0	0	0	0			0	0	0	0	0		0	0	0	0	0	0
				0	0	0	0	0	0	0	0	0	0	0	0	0	0	0	0	0	0	0	0	0	0	0	0		0	0	0	0	0	0	0			0	0	0	0	0		0	0	0	0	0	0
3	5	1	1	1	0	0	0	0	0	0	0	0	0	0	0	0	0	0	0	0	0	0	0	1	0	0	0		0	1	0	0	0	0	0		3	0	0	0	0	0		1	0	0	1	1	1
				0	0	0	0	0	0	0	0	0	0	0	0	0	0	0	0	0	0	0	0	0	0	0	0		0	0	0	0	0	0	0			0	0	0	0	0		0	0	0	0	0	0
3	4	1	1	0	0	0	0	0	0	0	0	0	1	0	0	0	0	0	0	0	0	1	0	0	0	0	0		1	0	0	0	0	0	0		1	0	0	0	0	0		1	0	0	1	1	1
1	6	1	2	1	0	0	0	0	0	0	0	0	0	0	0	0	0	0	0	0	0	0	0	1	0	0	0		0	1	0	1	1	0	0		3	1	0	0	0	0		1	1	0	1	1	1
3	1	2		0	0	0	0	0	0	0	0	0	0	0	0	0	0	0	0	0	0	0	0	0	0	0	0		0	0	0	0	0	0	0			0	0	0	0	0		0	0	0	0	0	0
1	2	2		0	0	0	0	0	0	0	0	0	0	0	0	0	0	0	0	0	0	0	0	0	0	0	0		0	0	0	0	0	0	0			0	0	0	0	0		0	0	0	0	0	0
2	11			0	0	0	0	0	0	0	0	0	0	0	0	0	0	0	0	0	0	0	0	0	0	0	0		0	0	0	0	0	0	0			0	0	0	0	0		0	0	0	0	0	0
3	11	1	1	1	1	0	0	0	0	0	1	1	1	0	0	0	0	0	0	0	0	0	1	1	0	1	0		1	1	1	1	1	1	0		3	0	0	0	0	0		1	0	1	1	1	1
2	5	1	2	0	0	0	0	0	0	0	0	1	0	0	0	0	0	0	0	0	0	0	0	0	0	1	0		1	0	0	0	0	0	0		3	0	0	0	0	1		1	0	0	0	1	1
				0	0	0	0	0	0	0	0	0	0	0	0	0	0	0	0	0	0	0	0	0	0	0	0		0	0	0	0	0	0	0			0	0	0	0	0		0	0	0	0	0	0
2	1	2		0	0	0	0	0	0	0	0	0	0	0	0	0	0	0	0	0	0	0	0	0	0	0	0		0	0	0	0	0	0	0			0	0	0	0	0		0	0	0	0	0	0
				0	0	0	0	0	0	0	0	0	0	0	0	0	0	0	0	0	0	0	0	0	0	0	0		0	0	0	0	0	0	0			0	0	0	0	0		0	0	0	0	0	0
				0	0	0	0	0	0	0	0	0	0	0	0	0	0	0	0	0	0	0	0	0	0	0	0		0	0	0	0	0	0	0			0	0	0	0	0		0	0	0	0	0	0
				0	0	0	0	0	0	0	0	0	0	0	0	0	0	0	0	0	0	0	0	0	0	0	0		0	0	0	0	0	0	0			0	0	0	0	0		0	0	0	0	0	0
2	3	1	2	0	1	0	0	0	0	0	0	0	0	0	0	0	0	0	0	0	0	0	0	1	0	0	0		1	0	0	0	0	0	0			0	0	0	0	0		0	0	0	0	0	0
3	4	1	1	0	0	0	0	0	0	0	0	0	0	0	1	1	1	0	0	0	0	0	1	1	0	0	0		1	0	0	0	1	0	0		1	0	0	0	0	0		1	1	1	1	1	1
2	4	1	2	0	0	0	0	0	0	0	0	1	0	0	0	0	0	0	0	0	0	0	0	1	0	0	0		1	0	0	0	0	0	0		3	1	0	0	0	0		1	0	0	0	1	1
3	6	1	1	0	0	0	0	0	0	0	0	1	0	0	0	0	0	0	0	0	0	0	0	0	0	1	0		1	1	1	0	0	0	0		3	0	0	0	0	0		1	0	0	0	1	1
3	1	2		0	0	0	0	0	0	0	0	0	0	0	0	0	0	0	0	0	0	0	0	0	0	0	0		0	0	0	0	0	0	0			0	0	0	0	0		0	0	0	0	0	0
				0	0	0	0	0	0	0	0	0	0	0	0	0	0	0	0	0	0	0	0	0	0	0	0		0	0	0	0	0	0	0			0	0	0	0	0		0	0	0	0	0	0
2	6	2		0	0	0	0	0	0	0	0	0	0	0	0	0	0	0	0	0	0	0	0	0	0	0	0		0	0	0	0	0	0	0			0	0	0	0	0		0	0	0	0	0	0
3	1	2		0	0	0	0	0	0	0	0	0	0	0	0	0	0	0	0	0	0	0	0	0	0	0	0		0	0	0	0	0	0	0			0	0	0	0	0		0	0	0	0	0	0
				0	0	0	0	0	0	0	0	0	0	0	0	0	0	0	0	0	0	0	0	0	0	0	0		0	0	0	0	0	0	0			0	0	0	0	0		0	0	0	0	0	0
				0	0	0	0	0	0	0	0	0	0	0	0	0	0	0	0	0	0	0	0	0	0	0	0		0	0	0	0	0	0	0			0	0	0	0	0		0	0	0	0	0	0
2	11	1	2	1	1	0	0	0	0	0	0	0	0	0	0	0	0	0	0	0	0	0	0	1	0	0	0		0	1	1	0	0	0	0		3	1	0	0	0	0		1	1	0	1	1	0
3	4	1	1	0	0	0	0	0	0	1	0	1	0	0	0	0	0	0	0	0	0	0	0	1	1	0	0		0	1	1	0	0	1	0		3	0	0	0	0	0		0	0	0	0	1	0
2	4	1	2	1	0	0	0	0	0	1	0	0	0	1	0	0	0	0	0	0	0	1	0	1	0	0	0		1	0	0	0	0	0	0		2	1	0	0	1	0		1	0	0	1	1	1
3	6	1	1	0	0	0	0	0	0	1	0	1	1	0	0	0	0	0	0	0	0	0	0	1	0	1	0		1	1	1	1	1	1	0		4	0	0	0	0	0		1	0	0	1	1	1
2	1	2		0	0	0	0	0	0	0	0	0	0	0	0	0	0	0	0	0	0	0	0	0	0	0	0		0	0	0	0	0	0	0			0	0	0	0	0		0	0	0	0	0	0
1	5	1	2	1	0	0	0	0	0	0	0	0	0	0	0	0	0	0	0	0	0	0	0	1	0	0	0		1	0	0	1	0	0	0		2	1	0	0	0	0		1	0	0	1	1	1
				0	0	0	0	0	0	0	0	0	0	0	0	0	0	0	0	0	0	0	0	0	0	0	0		0	0	0	0	0	0	0			0	0	0	0	0		0	0	0	0	0	0
				0	0	0	0	0	0	0	0	0	0	0	0	0	0	0	0	0	0	0	0	0	0	0	0		0	0	0	0	0	0	0			0	0	0	0	0		0	0	0	0	0	0
1	8	1	2	1	1	0	0	0	0	0	0	1	1	1	0	0	0	0	0	0	0	1	1	1	0	0	0		1	1	0	0	1	0	0		2	1	0	0	0	0		1	1	0	1	1	1
2	1	2		0	0	0	0	0	0	0	0	0	0	0	0	0	0	0	0	0	0	0	0	0	0	0	0		0	0	0	0	0	0	0			0	0	0	0	0		0	0	0	0	0	0
3	2	2		0	0	0	0	0	0	0	0	0	0	0	0	0	0	0	0	0	0	0	0	0	0	0	0		0	0	0	0	0	0	0			0	0	0	0	0		0	0	0	0	0	0
2	6	1	2	0	0	0	0	1	0	1	0	0	0	0	0	0	0	0	0	0	0	0	0	1	0	0	0		1	1	0	0	0	0	0		1	1	0	0	0	0		1	0	0	1	1	1
				0	0	0	0	0	0	0	0	0	0	0	0	0	0	0	0	0	0	0	0	0	0	0	0		0	0	0	0	0	0	0			0	0	0	0	0		0	0	0	0	0	0
3	11	1	2	0	1	0	1	1	1	1	0	1	1	1	0	0	0	0	0	0	0	1	0	1	1	1	0		1	1	1	1	1	1	0		3	0	0	0	0	0		0	0	0	0	0	1
3	3	1	2	0	0	0	0	1	0	0	0	0	0	0	1	1	1	0	0	0	0	1	0	1	0	0	0		1	1	1	1	1	0	0		1	0	0	0	0	0		1	1	1	1	1	1
3	11	1	1	0	0	0	0	1	0	0	0	0	0	0	0	0	0	0	0	0	0	0	0	0	0	1	0		0	1	1	0	0	1	0		3	0	0	0	0	0		0	0	0	0	1	0
3	2	2		0	0	0	0	0	0	0	0	0	0	0	0	0	0	0	0	0	0	0	0	0	0	0	0		0	0	0	0	0	0	0			0	0	0	0	0		0	0	0	0	0	0
3	3	1	2	0	0	0	0	0	0	0	0	0	0	1	0	0	0	0	0	0	0	0	1	0	0	0	0		1	0	0	0	0	1	0		3	0	0	0	0	0		1	0	0	1	0	1
3	2	2		0	0	0	0	0	0	0	0	0	0	0	0	0	0	0	0	0	0	0	0	0	0	0	0		0	0	0	0	0	0	0			0	0	0	0	0		0	0	0	0	0	0
3	11	1	1	0	0	0	0	0	0	0	0	0	0	1	0	0	0	0	0	0	0	0	0	1	0	0	0		1	0	0	0	0	0	0		2	0	0	0	0	0		1	0	0	1	1	0
				0	0	0	0	0	0	0	0	0	0	0	0	0	0	0	0	0	0	0	0	0	0	0	0		0	0	0	0	0	0	0			0	0	0	0	0		0	0	0	0	0	0
				0	0	0	0	0	0	0	0	0	0	0	0	0	0	0	0	0	0	0	0	0	0	0	0		0	0	0	0	0	0	0			0	0	0	0	0		0	0	0	0	0	0
				0	0	0	0	0	0	0	0	0	0	0	0	0	0	0	0	0	0	0	0	0	0	0	0		0	0	0	0	0	0	0			0	0	0	0	0		0	0	0	0	0	0
3	6	1	2	1	0	0	0	0	0	0	0	0	0	0	0	0	1	0	0	0	0	0	0	1	0	0	0		1	0	0	0	1	0	0		1	0	0	0	0	0		1	1	1	1	1	1
2	3	1	1	0	0	0	0	0	0	0	0	0	0	1	0	0	0	0	0	0	0	0	0	1	0	0	0		1	0	0	0	0	0	0		4	0	0	0	1	0		1	0	0	0	0	0
2	1	2		0	0	0	0	0	0	0	0	0	0	0	0	0	0	0	0	0	0	0	0	0	0	0	0		0	0	0	0	0	0	0			0	0	0	0	0		0	0	0	0	0	0
2	4	1	1	0	0	0	0	0	0	1	0	0	0	0	0	0	0	0	0	0	0	0	0	0	1	0	0		1	0	0	0	0	0	0		1	0	0	1	0	0		0	0	0	0	0	0
2	1	2		0	0	0	0	0	0	0	0	0	0	0	0	0	0	0	0	0	0	0	0	0	0	0	0		0	0	0	0	0	0	0			0	0	0	0	0		0	0	0	0	0	0
2	9	1	1	0	0	0	0	0	0	0	0	0	1	0	0	0	0	0	0	0	0	0	0	1	0	0	0		0	1	0	0	0	0	0		3	1	0	0	0	0		1	0	0	0	1	0
3	1	2		0	0	0	0	0	0	0	0	0	0	0	0	0	0	0	0	0	0	0	0	0	0	0	0		0	0	0	0	0	0	0			0	0	0	0	0		0	0	0	0	0	0
2	6	2		0	0	0	0	0	0	0	0	0	0	0	0	0	0	0	0	0	0	0	0	0	0	0	0		0	0	0	0	0	0	0			0	0	0	0	0		0	0	0	0	0	0
3	1	2		0	0	0	0	0	0	0	0	0	0	0	0	0	0	0	0	0	0	0	0	0	0	0	0		0	0	0	0	0	0	0			0	0	0	0	0		0	0	0	0	0	0
				0	0	0	0	0	0	0	0	0	0	0	0	0	0	0	0	0	0	0	0	0	0	0	0		0	0	0	0	0	0	0			0	0	0	0	0		0	0	0	0	0	0
3	3	1	1	0	0	0	0	0	0	0	0	0	0	0	0	0	1	0	0	0	0	0	0	1	0	0	0		1	0	0	0	0	0	0		1	0	0	0	0	0		1	1	0	1	1	1
3	11	1	1	1	0	0	0	0	0	1	1	0	0	0	0	0	1	0	0	0	0	0	0	1	1	0	0		1	1	1	0	0	1	0		3	0	0	0	0	0		1	0	0	1	1	0
3	3	1	2	0	0	0	0	0	0	0	0	0	0	0	0	0	1	0	0	0	0	0	0	0	0	0	1		1	0	0	0	0	0	0		1	0	0	0	0	0		1	1	1	1	1	1
				0	0	0	0	0	0	0	0	0	0	0	0	0	0	0	0	0	0	0	0	0	0	0	0		0	0	0	0	0	0	0			0	0	0	0	0		0	0	0	0	0	0
3	5	1	2	1	0	0	0	0	0	0	0	0	0	0	0	0	1	0	0	0	0	0	1	0	0	1	0		1	1	0	0	1	0	0		1	0	0	0	0	0		1	1	1	1	1	1
3	4	1	2	1	1	0	0	0	1	0	0	0	0	1	1	0	0	0	1	0	0	0	0	1	0	0	0		1	0	0	0	0	0	0		1	0	0	0	0	0		1	1	0	1	1	1
				0	0	0	0	0	0	0	0	0	0	0	0	0	0	0	0	0	0	0	0	0	0	0	0		0	0	0	0	0	0	0			0	0	0	0	0		0	0	0	0	0	0
3	11	1	2	0	0	0	0	0	0	0	0	0	0	0	0	0	0	0	0	0	1	0	1	0	0	0	0		1	0	0	0	0	0	0		3	0	0	0	0	0		1	0	0	1	1	0
2	11	1	1	1	1	0	0	0	0	1	1	1	1	0	0	0	0	0	0	0	0	0	1	0	1	1	0		1	1	1	1	1	1	0		3	0	0	1	0	0		1	0	0	1	1	1
2	1	2		0	0	0	0	0	0	0	0	0	0	0	0	0	0	0	0	0	0	0	0	0	0	0	0		0	0	0	0	0	0	0			0	0	0	0	0		0	0	0	0	0	0
2	6	2		0	0	0	0	0	0	0	0	0	0	0	0	0	0	0	0	0	0	0	0	0	0	0	0		0	0	0	0	0	0	0			0	0	0	0	0		0	0	0	0	0	0
3	6	1	2	1	0	0	0	1	1	0	0	0	1	1	0	0	0	0	0	0	0	0	1	1	0	1	0		1	0	0	1	0	0	0		2	0	0	0	0	0		1	1	0	1	1	1
				0	0	0	0	0	0	0	0	0	0	0	0	0	0	0	0	0	0	0	0	0	0	0	0		0	0	0	0	0	0	0			0	0	0	0	0		0	0	0	0	0	0
3	1	2		0	0	0	0	0	0	0	0	0	0	0	0	0	0	0	0	0	0	0	0	0	0	0	0		0	0	0	0	0	0	0			0	0	0	0	0		0	0	0	0	0	0
2	11	1	1	0	0	0	0	0	0	0	1	0	0	0	0	0	0	0	0	0	0	0	1	0	0	0	0		0	1	0	0	1	0	0		3	0	0	0	0	1		1	0	0	1	1	1
3	11	1	2	1	0	0	0	0	0	0	0	0	0	0	0	0	0	0	0	0	0	0	0	1	0	0	0		0	1	1	0	0	0	0		3	0	0	0	0	0		1	1	0	1	1	0
2	3	2		0	0	0	0	0	0	0	0	0	0	0	0	0	0	0	0	0	0	0	0	0	0	0	0		0	0	0	0	0	0	0			0	0	0	0	0		0	0	0	0	0	0
3	11	1	1	1	0	0	0	0	0	0	1	1	0	0	0	0	0	0	0	0	0	0	1	0	1	1	0		1	1	1	1	1	1	0		2	0	0	0	0	0		1	0	0	1	1	0
2	4	1	1	0	0	0	0	0	1	0	0	0	0	0	0	0	0	0	0	0	0	0	0	1	0	0	0		1	0	0	0	0	0	0		2	0	0	0	0	1		1	0	0	1	1	1
				0	0	0	0	0	0	0	0	0	0	0	0	0	0	0	0	0	0	0	0	0	0	0	0		0	0	0	0	0	0	0			0	0	0	0	0		0	0	0	0	0	0
3	8	2		0	0	0	0	0	0	0	0	0	0	0	0	0	0	0	0	0	0	0	0	0	0	0	0		0	0	0	0	0	0	0			0	0	0	0	0		0	0	0	0	0	0
				0	0	0	0	0	0	0	0	0	0	0	0	0	0	0	0	0	0	0	0	0	0	0	0		0	0	0	0	0	0	0			0	0	0	0	0		0	0	0	0	0	0
				0	0	0	0	0	0	0	0	0	0	0	0	0	0	0	0	0	0	0	0	0	0	0	0		0	0	0	0	0	0	0			0	0	0	0	0		0	0	0	0	0	0
2	11	1	1	0	0	0	0	0	0	0	0	0	0	0	0	0	1	0	0	0	0	1	1	0	0	0	0		1	0	0	0	1	0	0		1	0	1	1	0	0		1	1	1	1	1	1
3	1	2		0	0	0	0	0	0	0	0	0	0	0	0	0	0	0	0	0	0	0	0	0	0	0	0		0	0	0	0	0	0	0			0	0	0	0	0		0	0	0	0	0	0
3	1	2		0	0	0	0	0	0	0	0	0	0	0	0	0	0	0	0	0	0	0	0	0	0	0	0		0	0	0	0	0	0	0			0	0	0	0	0		0	0	0	0	0	0
2	1	2		0	0	0	0	0	0	0	0	0	0	0	0	0	0	0	0	0	0	0	0	0	0	0	0		0	0	0	0	0	0	0			0	0	0	0	0		0	0	0	0	0	0
2	11	1	1	1	0	0	0	0	0	0	0	1	0	0	0	0	1	0	0	0	0	0	0	1	0	1	0		1	0	0	0	0	0	0		1	0	1	0	0	0		1	0	0	1	1	1
1	6	1	2	1	0	0	0	0	1	0	0	1	0	0	0	0	0	0	0	0	0	0	0	1	0	0	0		1	0	0	0	0	0	0		1	1	0	0	0	0		1	1	0	1	1	1
				0	0	0	0	0	0	0	0	0	0	0	0	0	0	0	0	0	0	0	0	0	0	0	0		0	0	0	0	0	0	0			0	0	0	0	0		0	0	0	0	0	0
1	1	2		0	0	0	0	0	0	0	0	0	0	0	0	0	0	0	0	0	0	0	0	0	0	0	0		0	0	0	0	0	0	0			0	0	0	0	0		0	0	0	0	0	0
1	1	2		0	0	0	0	0	0	0	0	0	0	0	0	0	0	0	0	0	0	0	0	0	0	0	0		0	0	0	0	0	0	0			0	0	0	0	0		0	0	0	0	0	0
1	1	2		0	0	0	0	0	0	0	0	0	0	0	0	0	0	0	0	0	0	0	0	0	0	0	0		0	0	0	0	0	0	0			0	0	0	0	0		0	0	0	0	0	0
1	1	2		0	0	0	0	0	0	0	0	0	0	0	0	0	0	0	0	0	0	0	0	0	0	0	0		0	0	0	0	0	0	0			0	0	0	0	0		0	0	0	0	0	0
3	11	1	1	0	0	0	0	0	0	0	0	0	0	0	0	0	1	0	0	0	0	0	1	0	0	0	0		0	1	0	1	0	0	0		2	0	0	0	0	0		1	0	1	1	1	1
				0	0	0	0	0	0	0	0	0	0	0	0	0	0	0	0	0	0	0	0	0	0	0	0		0	0	0	0	0	0	0			0	0	0	0	0		0	0	0	0	0	0
1	11	1	2	1	0	0	0	0	0	0	0	0	0	0	0	0	0	0	0	0	0	0	0	1	0	0	0		1	0	0	0	0	0	0		1	1	0	0	0	0		1	1	0	1	1	1
3	2	2		0	0	0	0	0	0	0	0	0	0	0	0	0	0	0	0	0	0	0	0	0	0	0	0		0	0	0	0	0	0	0			0	0	0	0	0		0	0	0	0	0	0
				0	0	0	0	0	0	0	0	0	0	0	0	0	0	0	0	0	0	0	0	0	0	0	0		0	0	0	0	0	0	0			0	0	0	0	0		0	0	0	0	0	0
				0	0	0	0	0	0	0	0	0	0	0	0	0	0	0	0	0	0	0	0	0	0	0	0		0	0	0	0	0	0	0			0	0	0	0	0		0	0	0	0	0	0
				0	0	0	0	0	0	0	0	0	0	0	0	0	0	0	0	0	0	0	0	0	0	0	0		0	0	0	0	0	0	0			0	0	0	0	0		0	0	0	0	0	0
				0	0	0	0	0	0	0	0	0	0	0	0	0	0	0	0	0	0	0	0	0	0	0	0		0	0	0	0	0	0	0			0	0	0	0	0		0	0	0	0	0	0
1	1	2		0	0	0	0	0	0	0	0	0	0	0	0	0	0	0	0	0	0	0	0	0	0	0	0		0	0	0	0	0	0	0			0	0	0	0	0		0	0	0	0	0	0
2	6	1	1	1	0	1	0	1	0	0	0	0	0	0	0	0	0	0	0	0	0	0	1	0	0	0	0		1	1	1	0	0	0	0		2	1	0	0	0	0		1	0	1	1	1	1
				0	0	0	0	0	0	0	0	0	0	0	0	0	0	0	0	0	0	0	0	0	0	0	0		0	0	0	0	0	0	0			0	0	0	0	0		0	0	0	0	0	0
[truncated: 204 more columns]
