# Supplementary material for: Helicopter emergency medical services in major incident management: A national Norwegian cross-sectional survey
Source: PLoS One. 2017 Feb 13;12(2):e0171436. doi: 10.1371/journal.pone.0171436 (PMC5305240; doi:10.1371/journal.pone.0171436)
Supplement: S4 File — English (translated) version. (XLSX) [file pone.0171436.s004.xlsx]

## Sheet: Labels
s_1	1	Doctor
s_1	2	Rescue Paramedic
s_1	3	Pilot
s_2	1	0
s_2	2	1
s_2	3	2
s_2	4	3
s_2	5	4
s_2	6	5
s_2	7	6
s_2	8	7
s_2	9	8
s_2	10	9
s_2	11	10 or more
s_3	1	Yes
s_3	2	No
s_68	1	SAR
s_68	2	HEMS
s_4__1	0	Not Chosen
s_4__1	1	Chosen
s_4__2	0	Not Chosen
s_4__2	1	Chosen
s_4__3	0	Not Chosen
s_4__3	1	Chosen
s_4__4	0	Not Chosen
s_4__4	1	Chosen
s_4__5	0	Not Chosen
s_4__5	1	Chosen
s_4__6	0	Not Chosen
s_4__6	1	Chosen
s_4__7	0	Not Chosen
s_4__7	1	Chosen
s_4__8	0	Not Chosen
s_4__8	1	Chosen
s_4__9	0	Not Chosen
s_4__9	1	Chosen
s_4__10	0	Not Chosen
s_4__10	1	Chosen
s_4__11	0	Not Chosen
s_4__11	1	Chosen
s_4__12	0	Not Chosen
s_4__12	1	Chosen
s_4__13	0	Not Chosen
s_4__13	1	Chosen
s_4__14	0	Not Chosen
s_4__14	1	Chosen
s_4__15	0	Not Chosen
s_4__15	1	Chosen
s_4__16	0	Not Chosen
s_4__16	1	Chosen
s_4__17	0	Not Chosen
s_4__17	1	Chosen
s_4__18	0	Not Chosen
s_4__18	1	Chosen
s_5_1	0	Not Chosen
s_5_1	1	Chosen
s_5_2	0	Not Chosen
s_5_2	1	Chosen
s_5_3	0	Not Chosen
s_5_3	1	Chosen
s_5_4	0	Not Chosen
s_5_4	1	Chosen
s_5_5	0	Not Chosen
s_5_5	1	Chosen
s_5_6	0	Not Chosen
s_5_6	1	Chosen
s_7_1	0	Not Chosen
s_7_1	1	Chosen
s_7_2	0	Not Chosen
s_7_2	1	Chosen
s_7_3	0	Not Chosen
s_7_3	1	Chosen
s_7_4	0	Not Chosen
s_7_4	1	Chosen
s_7_5	0	Not Chosen
s_7_5	1	Chosen
s_7_6	0	Not Chosen
s_7_6	1	Chosen
s_7_7	0	Not Chosen
s_7_7	1	Chosen
s_8	1	Summer
s_8	2	Autumn
s_8	3	Winter
s_8	4	Spring
s_9_1_1	0	Not Chosen
s_9_1_1	1	Chosen
s_9_1_2	0	Not Chosen
s_9_1_2	1	Chosen
s_9_1_3	0	Not Chosen
s_9_1_3	1	Chosen
s_9_1_4	0	Not Chosen
s_9_1_4	1	Chosen
s_9_1_5	0	Not Chosen
s_9_1_5	1	Chosen
s_10_1	0	Not Chosen
s_10_1	1	Chosen
s_10_2	0	Not Chosen
s_10_2	1	Chosen
s_10_3	0	Not Chosen
s_10_3	1	Chosen
s_10_4	0	Not Chosen
s_10_4	1	Chosen
s_10_5	0	Not Chosen
s_10_5	1	Chosen
s_10_6	0	Not Chosen
s_10_6	1	Chosen
s_10_7	0	Not Chosen
s_10_7	1	Chosen
s_10_8	0	Not Chosen
s_10_8	1	Chosen
s_10_9	0	Not Chosen
s_10_9	1	Chosen
s_10_10	0	Not Chosen
s_10_10	1	Chosen
s_10_11	0	Not Chosen
s_10_11	1	Chosen
s_10_12	0	Not Chosen
s_10_12	1	Chosen
s_11_1	0	Not Chosen
s_11_1	1	Chosen
s_11_2	0	Not Chosen
s_11_2	1	Chosen
s_11_3	0	Not Chosen
s_11_3	1	Chosen
s_11_4	0	Not Chosen
s_11_4	1	Chosen
s_11_5	0	Not Chosen
s_11_5	1	Chosen
s_11_6	0	Not Chosen
s_11_6	1	Chosen
s_11_7	0	Not Chosen
s_11_7	1	Chosen
s_11_8	0	Not Chosen
s_11_8	1	Chosen
s_11_9	0	Not Chosen
s_11_9	1	Chosen
s_11_10	0	Not Chosen
s_11_10	1	Chosen
s_11_11	0	Not Chosen
s_11_11	1	Chosen
s_11_12	0	Not Chosen
s_11_12	1	Chosen
s_11_13	0	Not Chosen
s_11_13	1	Chosen
s_12__1	0	Not Chosen
s_12__1	1	Chosen
s_12__2	0	Not Chosen
s_12__2	1	Chosen
s_12__3	0	Not Chosen
s_12__3	1	Chosen
s_12__4	0	Not Chosen
s_12__4	1	Chosen
s_12__5	0	Not Chosen
s_12__5	1	Chosen
s_12__6	0	Not Chosen
s_12__6	1	Chosen
s_13__1	0	Not Chosen
s_13__1	1	Chosen
s_13__2	0	Not Chosen
s_13__2	1	Chosen
s_13__3	0	Not Chosen
s_13__3	1	Chosen
s_13__4	0	Not Chosen
s_13__4	1	Chosen
s_13__5	0	Not Chosen
s_13__5	1	Chosen
s_13__6	0	Not Chosen
s_13__6	1	Chosen
s_13__7	0	Not Chosen
s_13__7	1	Chosen
s_13__8	0	Not Chosen
s_13__8	1	Chosen
s_13__9	0	Not Chosen
s_13__9	1	Chosen
s_14_1	0	Not Chosen
s_14_1	1	Chosen
s_14_2	0	Not Chosen
s_14_2	1	Chosen
s_14_3	0	Not Chosen
s_14_3	1	Chosen
s_14_4	0	Not Chosen
s_14_4	1	Chosen
s_14_5	0	Not Chosen
s_14_5	1	Chosen
s_14_6	0	Not Chosen
s_14_6	1	Chosen
s_14_7	0	Not Chosen
s_14_7	1	Chosen
s_14_8	0	Not Chosen
s_14_8	1	Chosen
s_14_9	0	Not Chosen
s_14_9	1	Chosen
s_14_10	0	Not Chosen
s_14_10	1	Chosen
s_14_11	0	Not Chosen
s_14_11	1	Chosen
s_15	1	Yes
s_15	2	No
s_16__1	0	Not Chosen
s_16__1	1	Chosen
s_16__2	0	Not Chosen
s_16__2	1	Chosen
s_16__3	0	Not Chosen
s_16__3	1	Chosen
s_16__4	0	Not Chosen
s_16__4	1	Chosen
s_16__5	0	Not Chosen
s_16__5	1	Chosen
s_16__6	0	Not Chosen
s_16__6	1	Chosen
s_16__7	0	Not Chosen
s_16__7	1	Chosen
s_17	1	Yes
s_17	2	No
s_17	3	Do not know
s_18__1	0	Not Chosen
s_18__1	1	Chosen
s_18__2	0	Not Chosen
s_18__2	1	Chosen
s_18__3	0	Not Chosen
s_18__3	1	Chosen
s_18__4	0	Not Chosen
s_18__4	1	Chosen
s_18__5	0	Not Chosen
s_18__5	1	Chosen
s_18__6	0	Not Chosen
s_18__6	1	Chosen
s_18__7	0	Not Chosen
s_18__7	1	Chosen
s_18__8	0	Not Chosen
s_18__8	1	Chosen
s_19	1	Yes
s_19	2	No
s_20__1	0	Not Chosen
s_20__1	1	Chosen
s_20__2	0	Not Chosen
s_20__2	1	Chosen
s_20__3	0	Not Chosen
s_20__3	1	Chosen
s_20__4	0	Not Chosen
s_20__4	1	Chosen
s_20__5	0	Not Chosen
s_20__5	1	Chosen
s_20__6	0	Not Chosen
s_20__6	1	Chosen
s_20__7	0	Not Chosen
s_20__7	1	Chosen
s_20__8	0	Not Chosen
s_20__8	1	Chosen
s_21	1	Yes
s_21	2	No
s_21	3	Do not know
s_22_1	1	TAS triage
s_22_1	2	SALT
s_22_1	3	Norwegian national standard for triage
s_22_1	4	No triage used
s_22_1	5	Other
s_23_1	1	Very Bad
s_23_1	2	Bad
s_23_1	3	Neither Bad nor good
s_23_1	4	Good
s_23_1	5	Very Good
s_23_1	6	Do not know
s_23_2	1	Very Bad
s_23_2	2	Bad
s_23_2	3	Neither Bad nor good
s_23_2	4	Good
s_23_2	5	Very Good
s_23_2	6	Do not know
s_23_3	1	Very Bad
s_23_3	2	Bad
s_23_3	3	Neither Bad nor good
s_23_3	4	Good
s_23_3	5	Very Good
s_23_3	6	Do not know
s_23_4	1	Very Bad
s_23_4	2	Bad
s_23_4	3	Neither Bad nor good
s_23_4	4	Good
s_23_4	5	Very Good
s_23_4	6	Do not know
s_23_5	1	Very Bad
s_23_5	2	Bad
s_23_5	3	Neither Bad nor good
s_23_5	4	Good
s_23_5	5	Very Good
s_23_5	6	Do not know
s_23_6	1	Very Bad
s_23_6	2	Bad
s_23_6	3	Neither Bad nor good
s_23_6	4	Good
s_23_6	5	Very Good
s_23_6	6	Do not know
s_23_10	1	Very Bad
s_23_10	2	Bad
s_23_10	3	Neither Bad nor good
s_23_10	4	Good
s_23_10	5	Very Good
s_23_10	6	Do not know
s_23_7	1	Very Bad
s_23_7	2	Bad
s_23_7	3	Neither Bad nor good
s_23_7	4	Good
s_23_7	5	Very Good
s_23_7	6	Do not know
s_23_8	1	Very Bad
s_23_8	2	Bad
s_23_8	3	Neither Bad nor good
s_23_8	4	Good
s_23_8	5	Very Good
s_23_8	6	Do not know
s_23_9	1	Very Bad
s_23_9	2	Bad
s_23_9	3	Neither Bad nor good
s_23_9	4	Good
s_23_9	5	Very Good
s_23_9	6	Do not know
s_67	1	0
s_67	2	1
s_67	3	2
s_67	4	3
s_67	5	4
s_67	6	5
s_67	7	6 or more
s_25	1	Yes
s_25	2	No
s_25	3	Do not know
s_27	1	AMK
s_27	2	HRS
s_27	3	ATC
s_27	4	Other HEMS/SAR
s_27	5	Other agencies
s_27	6	No information
s_27	7	Do not know
s_28_1	1	AMK
s_28_1	2	HRS
s_28_1	3	ATC
s_28_1	4	Other helicopters
s_28_1	5	Own helicopter
s_28_1	6	Other
s_28_1	7	Do not know/not applicable
s_29__1	0	Not Chosen
s_29__1	1	Chosen
s_29__2	0	Not Chosen
s_29__2	1	Chosen
s_29__3	0	Not Chosen
s_29__3	1	Chosen
s_29__4	0	Not Chosen
s_29__4	1	Chosen
s_30	1	Very Bad
s_30	2	Bad
s_30	3	Neither Bad nor good
s_30	4	God
s_30	5	Very god
s_30	6	Do not know / Not applicable
s_32_1	1	Very Bad
s_32_1	2	Bad
s_32_1	3	Neither Bad nor good
s_32_1	4	Good
s_32_1	5	Very Good
s_32_1	6	Do not know / Not applicable
s_32_2	1	Very Bad
s_32_2	2	Bad
s_32_2	3	Neither Bad nor good
s_32_2	4	Good
s_32_2	5	Very Good
s_32_2	6	Do not know / Not applicable
s_32_3	1	Very Bad
s_32_3	2	Bad
s_32_3	3	Neither Bad nor good
s_32_3	4	Good
s_32_3	5	Very Good
s_32_3	6	Do not know / Not applicable
s_32_4	1	Very Bad
s_32_4	2	Bad
s_32_4	3	Neither Bad nor good
s_32_4	4	Good
s_32_4	5	Very Good
s_32_4	6	Do not know / Not applicable
s_32_5	1	Very Bad
s_32_5	2	Bad
s_32_5	3	Neither Bad nor good
s_32_5	4	Good
s_32_5	5	Very Good
s_32_5	6	Do not know / Not applicable
s_32_6	1	Very Bad
s_32_6	2	Bad
s_32_6	3	Neither Bad nor good
s_32_6	4	Good
s_32_6	5	Very Good
s_32_6	6	Do not know / Not applicable
s_32_7	1	Very Bad
s_32_7	2	Bad
s_32_7	3	Neither Bad nor good
s_32_7	4	Good
s_32_7	5	Very Good
s_32_7	6	Do not know / Not applicable
s_32_8	1	Very Bad
s_32_8	2	Bad
s_32_8	3	Neither Bad nor good
s_32_8	4	Good
s_32_8	5	Very Good
s_32_8	6	Do not know / Not applicable
s_32_9	1	Very Bad
s_32_9	2	Bad
s_32_9	3	Neither Bad nor good
s_32_9	4	Good
s_32_9	5	Very Good
s_32_9	6	Do not know / Not applicable
s_32_11	1	Very Bad
s_32_11	2	Bad
s_32_11	3	Neither Bad nor good
s_32_11	4	Good
s_32_11	5	Very Good
s_32_11	6	Do not know / Not applicable
s_32_12	1	Very Bad
s_32_12	2	Bad
s_32_12	3	Neither Bad nor good
s_32_12	4	Good
s_32_12	5	Very Good
s_32_12	6	Do not know / Not applicable
s_32_13	1	Very Bad
s_32_13	2	Bad
s_32_13	3	Neither Bad nor good
s_32_13	4	Good
s_32_13	5	Very Good
s_32_13	6	Do not know / Not applicable
s_32_14	1	Very Bad
s_32_14	2	Bad
s_32_14	3	Neither Bad nor good
s_32_14	4	Good
s_32_14	5	Very Good
s_32_14	6	Do not know / Not applicable
s_32_15	1	Very Bad
s_32_15	2	Bad
s_32_15	3	Neither Bad nor good
s_32_15	4	Good
s_32_15	5	Very Good
s_32_15	6	Do not know / Not applicable
s_32_16	1	Very Bad
s_32_16	2	Bad
s_32_16	3	Neither Bad nor good
s_32_16	4	Good
s_32_16	5	Very Good
s_32_16	6	Do not know / Not applicable
s_32_17	1	Very Bad
s_32_17	2	Bad
s_32_17	3	Hverken eller
s_32_17	4	Good
s_32_17	5	Very Good
s_32_17	6	Do not know / Not applicable
s_69	1	Very Bad
s_69	2	Bad
s_69	3	Hverken eller
s_69	4	Good
s_69	5	Very Good
s_69	6	Do not know / Not applicable
s_32_18	1	Very Bad
s_32_18	2	Bad
s_32_18	3	Hverken eller
s_32_18	4	Good
s_32_18	5	Very Good
s_32_18	6	Do not know / Not applicable
s_34_1	1	Very Bad
s_34_1	2	Bad
s_34_1	3	Neither Bad nor good
s_34_1	4	God
s_34_1	5	Very god
s_34_1	6	Do not know / Not applicable
s_34_2	1	Very Bad
s_34_2	2	Bad
s_34_2	3	Neither Bad nor good
s_34_2	4	God
s_34_2	5	Very god
s_34_2	6	Do not know / Not applicable
s_34_3	1	Very Bad
s_34_3	2	Bad
s_34_3	3	Neither Bad nor good
s_34_3	4	God
s_34_3	5	Very god
s_34_3	6	Do not know / Not applicable
s_35_1	0	Not Chosen
s_35_1	1	Chosen
s_35_2	0	Not Chosen
s_35_2	1	Chosen
s_35_3	0	Not Chosen
s_35_3	1	Chosen
s_35_4	0	Not Chosen
s_35_4	1	Chosen
s_35_5	0	Not Chosen
s_35_5	1	Chosen
s_35_6	0	Not Chosen
s_35_6	1	Chosen
s_37	1	Yes
s_37	2	No
s_37	3	Do not know
s_38	1	Yes
s_38	2	No
s_38	3	Do not know
s_40	1	Yes
s_40	2	No
s_41_1	1	Very Bad
s_41_1	2	Bad
s_41_1	3	Neither Bad nor good
s_41_1	4	God
s_41_1	5	Very god
s_41_1	6	Do not know
s_41_2	1	Very Bad
s_41_2	2	Bad
s_41_2	3	Neither Bad nor good
s_41_2	4	God
s_41_2	5	Very god
s_41_2	6	Do not know
s_41_3	1	Very Bad
s_41_3	2	Bad
s_41_3	3	Neither Bad nor good
s_41_3	4	God
s_41_3	5	Very god
s_41_3	6	Do not know
s_41_4	1	Very Bad
s_41_4	2	Bad
s_41_4	3	Neither Bad nor good
s_41_4	4	God
s_41_4	5	Very god
s_41_4	6	Do not know
s_42	1	Yes
s_42	2	No
s_43	1	Yes
s_43	2	No
s_44	1	Yes
s_44	2	No
s_45	1	Yes
s_45	2	No
s_46	1	Yes
s_46	2	No
s_47	1	Yes
s_47	2	No
s_48_1	1	Very Bad
s_48_1	2	Bad
s_48_1	3	Neither Bad nor good
s_48_1	4	God
s_48_1	5	Very god
s_48_1	6	Do not know
s_48_2	1	Very Bad
s_48_2	2	Bad
s_48_2	3	Neither Bad nor good
s_48_2	4	God
s_48_2	5	Very god
s_48_2	6	Do not know
s_48_3	1	Very Bad
s_48_3	2	Bad
s_48_3	3	Neither Bad nor good
s_48_3	4	God
s_48_3	5	Very god
s_48_3	6	Do not know
s_48_4	1	Very Bad
s_48_4	2	Bad
s_48_4	3	Neither Bad nor good
s_48_4	4	God
s_48_4	5	Very god
s_48_4	6	Do not know
s_48_5	1	Very Bad
s_48_5	2	Bad
s_48_5	3	Neither Bad nor good
s_48_5	4	God
s_48_5	5	Very god
s_48_5	6	Do not know
s_48_6	1	Very Bad
s_48_6	2	Bad
s_48_6	3	Neither Bad nor good
s_48_6	4	God
s_48_6	5	Very god
s_48_6	6	Do not know
s_49	1	Yes
s_49	2	No
s_50	1	0
s_50	2	1
s_50	3	2
s_50	4	3
s_50	5	4 or more
s_51	1	Very Bad
s_51	2	Bad
s_51	3	Neither Bad nor good
s_51	4	God
s_51	5	Very god
s_52_1	1	0
s_52_1	2	1
s_52_1	3	2
s_52_1	4	3
s_52_1	5	4 or more
s_53	1	Every time
s_53	2	Sometimes
s_53	3	Never
s_53	4	Do not know
s_54__1	0	Not Chosen
s_54__1	1	Chosen
s_54__2	0	Not Chosen
s_54__2	1	Chosen
s_54__3	0	Not Chosen
s_54__3	1	Chosen
s_54__4	0	Not Chosen
s_54__4	1	Chosen
s_54__5	0	Not Chosen
s_54__5	1	Chosen
s_54__6	0	Not Chosen
s_54__6	1	Chosen
s_54__7	0	Not Chosen
s_54__7	1	Chosen
s_54__8	0	Not Chosen
s_54__8	1	Chosen
s_54__9	0	Not Chosen
s_54__9	1	Chosen
s_55	1	1
s_55	2	2
s_55	3	3
s_55	4	4
s_55	5	5
s_56_1	0	Not Chosen
s_56_1	1	Chosen
s_56_2	0	Not Chosen
s_56_2	1	Chosen
s_56_3	0	Not Chosen
s_56_3	1	Chosen
s_56_4	0	Not Chosen
s_56_4	1	Chosen
s_56_5	0	Not Chosen
s_56_5	1	Chosen
s_56_6	0	Not Chosen
s_56_6	1	Chosen
s_56_7	0	Not Chosen
s_56_7	1	Chosen
s_56_8	0	Not Chosen
s_56_8	1	Chosen
s_56_9	0	Not Chosen
s_56_9	1	Chosen
s_56_10	0	Not Chosen
s_56_10	1	Chosen
s_64	1	Yes
s_64	2	No
s_64	3	Do not know
s_65	1	Yes
s_65	2	No
s_65	3	Do not know
s_58__1	0	Not Chosen
s_58__1	1	Chosen
s_58__2	0	Not Chosen
s_58__2	1	Chosen
s_58__3	0	Not Chosen
s_58__3	1	Chosen
s_58__4	0	Not Chosen
s_58__4	1	Chosen
s_58__5	0	Not Chosen
s_58__5	1	Chosen
s_58__6	0	Not Chosen
s_58__6	1	Chosen
s_58__7	0	Not Chosen
s_58__7	1	Chosen
s_58__8	0	Not Chosen
s_58__8	1	Chosen
s_59__1	0	Not Chosen
s_59__1	1	Chosen
s_59__2	0	Not Chosen
s_59__2	1	Chosen
s_59__3	0	Not Chosen
s_59__3	1	Chosen
s_59__4	0	Not Chosen
s_59__4	1	Chosen
s_59__5	0	Not Chosen
s_59__5	1	Chosen
s_59__6	0	Not Chosen
s_59__6	1	Chosen
s_59__7	0	Not Chosen
s_59__7	1	Chosen
s_59__8	0	Not Chosen
s_59__8	1	Chosen
s_60	1	0-2
s_60	2	2-4
s_60	3	4-6
s_60	4	6-8
s_60	5	8-10
s_60	6	More than 10 years
s_61_1	0	Not Chosen
s_61_1	1	Chosen
s_61_2	0	Not Chosen
s_61_2	1	Chosen

## Sheet: Variables
variableName	variableDescription
s_1	What is your profession
s_2	In how many major incidents have you been involved as rescue personnel
s_3	Have you been involved in the management of a major incident the last 5 years?
s_68	In which service did you work
s_4__1	Describe the incident (multiple alternatives allowed) Large road traffic incident
s_4__2	Describe the incident (multiple alternatives allowed) Bus
s_4__3	Describe the incident (multiple alternatives allowed) - Train
s_4__4	Describe the incident (multiple alternatives allowed) Tram / underground
s_4__5	Describe the incident (multiple alternatives allowed) Plane/helicopter
s_4__6	Describe the incident (multiple alternatives allowed) - Tunnel
s_4__7	Describe the incident (multiple alternatives allowed) - Boat
s_4__8	Describe the incident (multiple alternatives allowed) - Extreme weather
s_4__9	Describe the incident (multiple alternatives allowed) Avalanche
s_4__10	Describe the incident (multiple alternatives allowed) Work related incident /industrial incident
s_4__11	Describe the incident (multiple alternatives allowed) - Fire
s_4__12	Describe the incident (multiple alternatives allowed) - large crowd
s_4__13	Describe the incident (multiple alternatives allowed) Explosives
s_4__14	Describe the incident (multiple alternatives allowed) Ongoing life-threatening violence - active shooter
s_4__15	Describe the incident (multiple alternatives allowed) Chemical/Biological/Radioactive/Nuclear
s_4__16	Describe the incident (multiple alternatives allowed) - Dangerous goods
s_4__17	Describe the incident (multiple alternatives allowed) - Unknown
s_4__18	Describe the incident (multiple alternatives allowed) Other
s_4	Describe the incident (multiple alternatives allowed) Other
s_5_1	Where was the incident (Multiple alternatives allowed) City
s_5_2	Where was the incident (Multiple alternatives allowed) Urban area
s_5_3	Where was the incident (Multiple alternatives allowed) Rural area
s_5_4	Where was the incident (Multiple alternatives allowed) Maritime
s_5_5	Where was the incident (Multiple alternatives allowed) Alpine
s_5_6	Where was the incident (Multiple alternatives allowed) Other
s_6	Where was the incident (Multiple alternatives allowed) Other
s_7_1	Weather /conditions at incident start (multiple alternatives allowed) Daylight
s_7_2	Weather /conditions at incident start (multiple alternatives allowed) Darkness
s_7_3	Weather /conditions at incident start (multiple alternatives allowed) Snow
s_7_4	Weather /conditions at incident start (multiple alternatives allowed) Fog
s_7_5	Weather /conditions at incident start (multiple alternatives allowed) Rain
s_7_6	Weather /conditions at incident start (multiple alternatives allowed) Strong winds / storm
s_7_7	Weather /conditions at incident start (multiple alternatives allowed) Other
s_70	Weather /conditions at incident start (multiple alternatives allowed) Other
s_8	Season
s_9_1_1	Dominating type of injury? (multiple answers allowed) Blunt
s_9_1_2	Dominating type of injury? (multiple answers allowed) Penetrating
s_9_1_3	Dominating type of injury? (multiple answers allowed) Hypothermia
s_9_1_4	Dominating type of injury? (multiple answers allowed) Burns
s_9_1_5	Dominating type of injury? (multiple answers allowed) Other
s_9_2	Dominating type of injury? (multiple answers allowed) Other
s_10_1	Which other services participated in the rescue work (multiple alternatives allowed) Ambulance
s_10_2	Which other services participated in the rescue work (multiple alternatives allowed), Rapid respose car with General Practitioner on-call
s_10_3	Which other services participated in the rescue work (multiple alternatives allowed) Rapid response car with Anaesthesiologist
s_10_4	Which other services participated in the rescue work (multiple alternatives allowed) Fire services
s_10_5	Which other services participated in the rescue work (multiple alternatives allowed) Police
s_10_6	Which other services participated in the rescue work (multiple alternatives allowed) Other HEMS/SAR Services
s_10_7	Which other services participated in the rescue work (multiple alternatives allowed) Voluntary organization
s_10_8	Which other services participated in the rescue work (multiple alternatives allowed) Civil Defence
s_10_9	Which other services participated in the rescue work (multiple alternatives allowed) Defence
s_10_10	Which other services participated in the rescue work (multiple alternatives allowed) Industry Protection services
s_10_11	Which other services participated in the rescue work (multiple alternatives allowed) Foreign Services
s_10_12	Which other services participated in the rescue work (multiple alternatives allowed) Other
s_9	Which other services participated in the rescue work (multiple alternatives allowed) Other
s_11_1	What was your crew and aircraft used for? (Multiple alternatives allowed) Transport to scene with extra resources/rescue personnel
s_11_2	What was your crew and aircraft used for? (Multiple alternatives allowed) Securing scene
s_11_3	What was your crew and aircraft used for? (Multiple alternatives allowed) Leadership/Coordination
s_11_4	What was your crew and aircraft used for? (Multiple alternatives allowed) Triage
s_11_5	What was your crew and aircraft used for? (Multiple alternatives allowed) Patient treatment
s_11_6	What was your crew and aircraft used for? (Multiple alternatives allowed) Transport from scene to casualty clearing station
s_11_7	What was your crew and aircraft used for? (Multiple alternatives allowed) Transport from scene to trauma unit
s_11_8	What was your crew and aircraft used for? (Multiple alternatives allowed) Transport from scene to regional trauma center
s_11_9	What was your crew and aircraft used for? (Multiple alternatives allowed) Transport from casualty clearing station to trauma unit
s_11_10	What was your crew and aircraft used for? (Multiple alternatives allowed) Transport from casualty clearing station to regional trauma center
s_11_11	What was your crew and aircraft used for? (Multiple alternatives allowed) Transport from trauma unit to regional trauma center
s_11_12	What was your crew and aircraft used for? (Multiple alternatives allowed) Search
s_11_13	What was your crew and aircraft used for? (Multiple alternatives allowed) Other
s_10	What was your crew and aircraft used for? (Multiple alternatives allowed) Other
s_12__1	What was your role on-scene? (Multiple alternatives allowed) Medical incident officer (Fagleder helse)
s_12__2	What was your role on-scene? (Multiple alternatives allowed) Other leadership
s_12__3	What was your role on-scene? (Multiple alternatives allowed) Triage
s_12__4	What was your role on-scene? (Multiple alternatives allowed) Patient treatment
s_12__5	What was your role on-scene? (Multiple alternatives allowed) Transport
s_12__6	What was your role on-scene? (Multiple alternatives allowed) Other
s_12_2	What was your role on-scene? (Multiple alternatives allowed) Other
s_13__1	What was your duties on-scene? (Multiple alternatives allowed) Securing the scene
s_13__2	What was your duties on-scene? (Multiple alternatives allowed) Leadership
s_13__3	What was your duties on-scene? (Multiple alternatives allowed) Coordination of other aircrafts
s_13__4	What was your duties on-scene? (Multiple alternatives allowed) Organization /Preparation of landing site
s_13__5	What was your duties on-scene? (Multiple alternatives allowed) Triage
s_13__6	What was your duties on-scene? (Multiple alternatives allowed) Treatment
s_13__7	What was your duties on-scene? (Multiple alternatives allowed) Transport
s_13__8	What was your duties on-scene? (Multiple alternatives allowed) Search
s_13__9	What was your duties on-scene? (Multiple alternatives allowed) Other
s_13_2	What was your duties on-scene? (Multiple alternatives allowed) Other
s_14_1	What was your duties on-scene? (Multiple alternatives allowed) Rescue paramedic (assisting the Doctor)
s_14_2	What was your duties on-scene? (Multiple alternatives allowed) Medical on-scene commander (Operativ leder helse)
s_14_3	Leader casualty clearing station
s_14_4	What was your duties on-scene? (Multiple alternatives allowed) Leader incident scene
s_14_5	What was your duties on-scene? (Multiple alternatives allowed) Leader patient transport
s_14_6	What was your duties on-scene? (Multiple alternatives allowed) Triage
s_14_7	What was your duties on-scene? (Multiple alternatives allowed) Patient treatment
s_14_8	What was your duties on-scene? (Multiple alternatives allowed) Transport
s_14_9	What was your duties on-scene? (Multiple alternatives allowed) Securing scene
s_14_10	What was your duties on-scene? (Multiple alternatives allowed) Search
s_14_11	What was your duties on-scene? (Multiple alternatives allowed) Other
s_14__1	What was your duties on-scene? (Multiple alternatives allowed) Other
s_15	Did you bring extra personnel in addition to ordinary crew?
s_16__1	What professional category? (Multiple alternatives allowed) Doctor
s_16__2	What professional category? (Multiple alternatives allowed) Nurse
s_16__3	What professional category? (Multiple alternatives allowed) Rescue Paramedic
s_16__4	What professional category? (Multiple alternatives allowed) Pilot
s_16__5	What professional category? (Multiple alternatives allowed) Ambulance personnel
s_16__6	What professional category? (Multiple alternatives allowed) Observer
s_16__7	What professional category? (Multiple alternatives allowed) Other
s_16_2	What professional category? (Multiple alternatives allowed) Other
s_17	Did you bring extra equipment?
s_18__1	What type of equipment did you bring? (Multiple alternatives allowed) Communication equipment
s_18__2	What type of equipment did you bring? (Multiple alternatives allowed) Rescue technical equipment
s_18__3	What type of equipment did you bring? (Multiple alternatives allowed) Triage equipment
s_18__4	What type of equipment did you bring? (Multiple alternatives allowed) Strechers
s_18__5	What type of equipment did you bring? (Multiple alternatives allowed) Drugs
s_18__6	What type of equipment did you bring? (Multiple alternatives allowed) Hypothermia preventive equipment
s_18__7	What type of equipment did you bring? (Multiple alternatives allowed) Medical supply
s_18__8	What type of equipment did you bring? (Multiple alternatives allowed) Other
s_18_2	What type of equipment did you bring? (Multiple alternatives allowed) Other
s_19	Did you have sufficient equipment to handle the situation?
s_20__1	What equipment was missing? (Multiple alternatives allowed) Communication equipment
s_20__2	What equipment was missing? (Multiple alternatives allowed) Rescue technical equipment
s_20__3	What equipment was missing? (Multiple alternatives allowed) Triage equipment
s_20__4	What equipment was missing? (Multiple alternatives allowed) Strechers
s_20__5	What equipment was missing? (Multiple alternatives allowed) Drugs
s_20__6	What equipment was missing? (Multiple alternatives allowed)Hypothermia preventive equipment
s_20__7	What equipment was missing? (Multiple alternatives allowed) Medical supply
s_20__8	What equipment was missing? (Multiple alternatives allowed) Other
s_20_2	What equipment was missing? (Multiple alternatives allowed) Other
s_21	Where the patients systematically triaged?
s_22_1	What system for triage was used?
s_11	What system for triage was used? Other
s_23_1	How did this work? Scene management
s_23_2	How did this work?Common understanding of scene organization
s_23_3	How did this work? Own safety
s_23_4	How did this work? Personnel tabards
s_23_5	How did this work? Personal clothing
s_23_6	How did this work? Communication
s_23_10	How did this work? Triage
s_23_7	How did this work? Medical supply
s_23_8	How did this work? Extra strechers
s_23_9	How did this work?Other preparedness equipment
s_67	How many EMCCs did you communicate with from activation until mission was completed and you had returned back to base?
s_25	Where multiple helicopters activated to the incident?
s_26	How many helicopters were involved?
s_27	Who informed that these helicopters were activated? (Multiple alternatives allowed)
s_28_1	Who coordinated cooperation between different helicopters on-scene?
s_28_2	Who coordinated cooperation between different helicopters on-scene? Other
s_29__1	What mode of communication was used between the different helicopters? (Multiple alternatives allowed) Health radio/Digital emergency radio
s_29__2	What mode of communication was used between the different helicopters? (Multiple alternatives allowed) VHF flight radio
s_29__3	What mode of communication was used between the different helicopters? (Multiple alternatives allowed) Mobile telephone
s_29__4	What mode of communication was used between the different helicopters? (Multiple alternatives allowed) Other
s_29_2	What mode of communication was used between the different helicopters? (Multiple alternatives allowed) Other
s_30	How did communication with other helicopters prior to arrival to scene work?
s_32_1	How did on-scene cooperation and communication work with: Pilots
s_32_2	How did on-scene cooperation and communication work with: Rescue paramedic
s_32_3	How did on-scene cooperation and communication work with: HEMS doctors
s_32_4	How did on-scene cooperation and communication work with: Other doctors
s_32_5	How did on-scene cooperation and communication work with:Own crew
s_32_6	How did on-scene cooperation and communication work with: EMCC in-charge
s_32_7	How did on-scene cooperation and communication work with: JRCC in charge
s_32_8	How did on-scene cooperation and communication work with: Responsible ATC
s_32_9	How did on-scene cooperation and communication work with: Local rescue coordinationg central
s_32_11	How did on-scene cooperation and communication work with:Ambulance services
s_32_12	How did on-scene cooperation and communication work with: Police on-scene
s_32_13	How did on-scene cooperation and communication work with: Fire services
s_32_14	How did on-scene cooperation and communication work with: Defence
s_32_15	How did on-scene cooperation and communication work with: Voluntary organizations
s_32_16	How did on-scene cooperation and communication work with: Civil defence
s_32_17	How did on-scene cooperation and communication work with: Receiving hospital
s_69	How did on-scene cooperation and communication work with: Delivering hospital during inter-hospital transfer
s_32_18	How did on-scene cooperation and communication work with: Industry protection services
s_33	Describe what was good / challenging with the cooperation:
s_34_1	In the incident area, how will you describe your knowledge about: Hospital
s_34_2	In the incident area, how will you describe your knowledge about: Casualty clinic
s_34_3	In the incident area, how will you describe your knowledge about: Ambulance service
s_35_1	Who should, in your opinion, coordinate air traffic in uncontrolled airspace with several helicopters during a major incident? EMCC
s_35_2	Who should, in your opinion, coordinate air traffic in uncontrolled airspace with several helicopters during a major incident? ATC
s_35_3	Who should, in your opinion, coordinate air traffic in uncontrolled airspace with several helicopters during a major incident? JRCC
s_35_4	Who should, in your opinion, coordinate air traffic in uncontrolled airspace with several helicopters during a major incident? First HEMS or SAR helicopter on-scene
s_35_5	Who should, in your opinion, coordinate air traffic in uncontrolled airspace with several helicopters during a major incident? Other
s_35_6	Who should, in your opinion, coordinate air traffic in uncontrolled airspace with several helicopters during a major incident? Do not know
s_12	Who should, in your opinion, coordinate air traffic in uncontrolled airspace with several helicopters during a major incident? Other
s_37	Does guidelines for coordination/cooperation between multiple helicopters on scene in uncontrolled airspace exist in your Company/Squadron?
s_38	Is the helicopter you operate, in your opinion, equipped with sufficient equipment to allow "situational awareness" in flight safety and other aircrafts?
s_39	What type of equipment do you miss?
s_40	Do you know what VHF flight frequency that is normally used during rescue operations?
s_41_1	How do you consider your knowledge about:Other rescue services in your catchment area
s_41_2	How do you consider your knowledge about:Treatment options at hospitals in your catchment area
s_41_3	How do you consider your knowledge about:Other rescue services outside your catchment area
s_41_4	How do you consider your knowledge about:Hospital organization outside your catchment area
s_42	Do you have experience in being Medical incident officer (Fagleder helse)?
s_43	Have you attended a major incident where you, in your opinion, should have been Medical incident officer (Fagleder helse)?
s_44	Have you attended a major incident where you were Medical incident officer (Fagleder helse), where this was unnecessary?
s_45	Do you have experience with being Medical on-scene commander (Operativ leder helse)?
s_46	Have you attended a major incident where you, in your opinion, should have been Medical on-scene commander (Operativ leder helse)?
s_47	Have you attended a major incident where you were Medical on-scene commander (Operativ leder helse), where this was unnecessary?
s_48_1	How do you consider:Your competence in organizing a major incident scene?
s_48_2	How do you consider:Training you have received in organizing a major incident scene?
s_48_3	How do you consider:Your competence in taking the role of Medical incident officer?
s_48_4	How do you consider:Training you have received in in taking the role of Medical incident officer?
s_48_5	How do you consider:Your competence in taking the role of Medical on-scene commander?
s_48_6	How do you consider:Training you have received in in taking the role of Medical on-scene commander?
s_49	Have you participated in the course "Cooperation on-scene" ("Samvirke på skadested")?
s_50	How many years have gone since you participated on the course?
s_51	How will you consider your training in handling your allocated tasks in managing a major incident?
s_52_1	How many times per year do you train on managing major incidents? (If you work on several bases, please list total amount of training)
s_53	How often does your service participate in large exercises with other services?
s_54__1	With whom? (Multiple alternatives allowed) Police
s_54__2	With whom? (Multiple alternatives allowed) Fire
s_54__3	With whom? (Multiple alternatives allowed) Ambulance
s_54__4	With whom? (Multiple alternatives allowed) Other HEMS/SAR helicopters
s_54__5	With whom? (Multiple alternatives allowed) Primary health care
s_54__6	With whom? (Multiple alternatives allowed) Rapid response in-hospital teams
s_54__7	With whom? (Multiple alternatives allowed) Defence
s_54__8	With whom? (Multiple alternatives allowed)Voluntary organizations
s_54__9	With whom? (Multiple alternatives allowed) Other
s_13	With whom? (Multiple alternatives allowed) Other
s_55	On a scale from 1 to 5 where 1 is to little and 5 is to a large extent, will more knowledge and training make you better prepared to manage future major incidents?
s_56_1	What do you want more knowledge about/competence in? (Multiple alternatives allowed) Leadership
s_56_2	What do you want more knowledge about/competence in? (Multiple alternatives allowed) Decision-making
s_56_3	What do you want more knowledge about/competence in? (Multiple alternatives allowed) Organization
s_56_4	What do you want more knowledge about/competence in? (Multiple alternatives allowed) Communication
s_56_5	What do you want more knowledge about/competence in? (Multiple alternatives allowed) Cooperation with own and other services
s_56_6	What do you want more knowledge about/competence in? (Multiple alternatives allowed) Rescue technical procedures
s_56_7	What do you want more knowledge about/competence in? (Multiple alternatives allowed) Medical procedures/knowledge
s_56_8	What do you want more knowledge about/competence in? (Multiple alternatives allowed) Triage
s_56_9	What do you want more knowledge about/competence in? (Multiple alternatives allowed) Other
s_56_10	What do you want more knowledge about/competence in? (Multiple alternatives allowed) Nothing
s_14	What do you want more knowledge about/competence in? (Multiple alternatives allowed) Other
s_64	Have you been trained in the new guidelines for major incident triage?
s_65	Have your service available tagging equipment adapted to the new guidelines for major incident triage?
s_58__1	What extra equipment for major incident management exists in your service? (Multiple alternatives allowed) Communication equipment
s_58__2	What extra equipment for major incident management exists in your service? (Multiple alternatives allowed) Rescue technical equipment
s_58__3	What extra equipment for major incident management exists in your service? (Multiple alternatives allowed) Triage equipment
s_58__4	What extra equipment for major incident management exists in your service? (Multiple alternatives allowed)Strecher
s_58__5	What extra equipment for major incident management exists in your service? (Multiple alternatives allowed) Hypothermia preventive equipment
s_58__6	What extra equipment for major incident management exists in your service? (Multiple alternatives allowed) Medical extra equipment
s_58__7	What extra equipment for major incident management exists in your service? (Multiple alternatives allowed) Other
s_58__8	What extra equipment for major incident management exists in your service? (Multiple alternatives allowed) Nothing
s_16	What extra equipment for major incident management exists in your service? (Multiple alternatives allowed) Other
s_59__1	What extra equipment for major incident management do you miss in your service? (Multiple alternatives allowed) Communication equipment
s_59__2	What extra equipment for major incident management do you miss in your service? (Multiple alternatives allowed) Rescue technical equipment
s_59__3	What extra equipment for major incident management do you miss in your service? (Multiple alternatives allowed) Triage equipment
s_59__4	What extra equipment for major incident management do you miss in your service? (Multiple alternatives allowed) Strecher
s_59__5	What extra equipment for major incident management do you miss in your service? (Multiple alternatives allowed) Hypothermia preventive equipment
s_59__6	What extra equipment for major incident management do you miss in your service? (Multiple alternatives allowed) Medical extra equipment
s_59__7	What extra equipment for major incident management do you miss in your service? (Multiple alternatives allowed) Other
s_59__8	What extra equipment for major incident management do you miss in your service? (Multiple alternatives allowed) Nothing
s_18	What extra equipment for major incident management do you miss in your service? (Multiple alternatives allowed) Other
s_60	How many years have you been working in pre-hospital service?
s_61_1	Where do you work? SAR/Rescue helicopter service
s_61_2	Where do you work? HEMS
stato_1	Gathered status - new
stato_2	Gathered status - distributed
stato_3	Gathered status- some answers
stato_4	Gathered status - finished
stato_5	Gathered status - no answers

## Sheet: Dataset(1),(1)
s_1	s_2	s_3	s_68	s_4__1	s_4__2	s_4__3	s_4__4	s_4__5	s_4__6	s_4__7	s_4__8	s_4__9	s_4__10	s_4__11	s_4__12	s_4__13	s_4__14	s_4__15	s_4__16	s_4__17	s_4__18	s_5_1	s_5_2	s_5_3	s_5_4	s_5_5	s_5_6	s_6	s_7_1	s_7_2	s_7_3	s_7_4	s_7_5	s_7_6	s_7_7	s_70	s_8	s_9_1_1	s_9_1_2	s_9_1_3	s_9_1_4	s_9_1_5	s_9_2	s_10_1	s_10_2	s_10_3	s_10_4	s_10_5	s_10_6
2	11	1	2	0	0	0	0	0	0	0	0	0	0	0	0	0	1	0	0	0	0	0	0	1	0	0	0		0	0	0	0	1	0	0		1	0	1	0	0	0		1	0	1	1	1	1
2	11	1	2	0	0	0	0	0	1	0	0	0	0	0	0	0	0	0	0	0	0	0	0	1	0	0	0		1	0	0	0	0	0	0		1	0	0	0	0	1		1	0	0	1	1	1
2	6	1	2	1	0	0	0	0	1	0	0	0	0	1	1	0	0	0	0	0	0	0	0	1	0	0	0		1	0	0	0	0	0	0		1	0	0	0	1	0		1	0	0	1	1	1
2	4	1	2	1	0	0	0	0	0	0	0	0	0	1	0	0	0	0	0	0	0	1	0	1	0	0	0		1	1	0	0	0	0	0		1	0	0	0	1	1		1	0	1	1	1	1
				0	0	0	0	0	0	0	0	0	0	0	0	0	0	0	0	0	0	0	0	0	0	0	0		0	0	0	0	0	0	0			0	0	0	0	0		0	0	0	0	0	0
1	1	2		0	0	0	0	0	0	0	0	0	0	0	0	0	0	0	0	0	0	0	0	0	0	0	0		0	0	0	0	0	0	0			0	0	0	0	0		0	0	0	0	0	0
1	2	2		0	0	0	0	0	0	0	0	0	0	0	0	0	0	0	0	0	0	0	0	0	0	0	0		0	0	0	0	0	0	0			0	0	0	0	0		0	0	0	0	0	0
				0	0	0	0	0	0	0	0	0	0	0	0	0	0	0	0	0	0	0	0	0	0	0	0		0	0	0	0	0	0	0			0	0	0	0	0		0	0	0	0	0	0
				0	0	0	0	0	0	0	0	0	0	0	0	0	0	0	0	0	0	0	0	0	0	0	0		0	0	0	0	0	0	0			0	0	0	0	0		0	0	0	0	0	0
1	5	1	2	0	0	0	0	0	0	0	0	0	0	0	0	0	1	0	0	0	0	1	0	1	0	0	0		1	0	0	0	0	0	0		1	0	1	1	0	0		1	1	1	1	1	1
1	6	1	2	0	0	0	0	0	0	0	0	0	0	1	0	0	0	0	0	0	0	1	0	0	0	0	0		1	0	0	0	0	0	0		1	0	0	0	1	0		1	1	0	1	1	0
				0	0	0	0	0	0	0	0	0	0	0	0	0	0	0	0	0	0	0	0	0	0	0	0		0	0	0	0	0	0	0			0	0	0	0	0		0	0	0	0	0	0
1	4	1	1	0	0	0	0	0	0	0	0	1	0	0	0	0	0	0	0	0	0	0	0	0	0	1	0		1	0	0	0	0	0	0		3	1	0	0	0	0		0	0	0	0	1	1
				0	0	0	0	0	0	0	0	0	0	0	0	0	0	0	0	0	0	0	0	0	0	0	0		0	0	0	0	0	0	0			0	0	0	0	0		0	0	0	0	0	0
				0	0	0	0	0	0	0	0	0	0	0	0	0	0	0	0	0	0	0	0	0	0	0	0		0	0	0	0	0	0	0			0	0	0	0	0		0	0	0	0	0	0
				0	0	0	0	0	0	0	0	0	0	0	0	0	0	0	0	0	0	0	0	0	0	0	0		0	0	0	0	0	0	0			0	0	0	0	0		0	0	0	0	0	0
1	1	2		0	0	0	0	0	0	0	0	0	0	0	0	0	0	0	0	0	0	0	0	0	0	0	0		0	0	0	0	0	0	0			0	0	0	0	0		0	0	0	0	0	0
3	11	1	2	1	0	0	0	0	0	0	0	0	1	1	0	0	0	0	0	0	0	0	1	0	0	1	0		0	0	0	0	0	1	0		2	0	0	0	0	0		1	0	0	1	1	0
				0	0	0	0	0	0	0	0	0	0	0	0	0	0	0	0	0	0	0	0	0	0	0	0		0	0	0	0	0	0	0			0	0	0	0	0		0	0	0	0	0	0
1	11	1	2	0	0	0	0	0	0	0	0	0	0	1	0	0	0	0	0	0	0	0	1	0	0	0	0		0	1	0	0	0	0	0		3	0	0	1	1	1		1	1	0	1	1	1
1	3	1	2	0	0	0	0	0	1	0	0	0	0	1	0	0	0	0	0	0	0	0	0	1	0	0	0		1	0	0	0	0	0	0		1	0	0	0	0	1		1	1	0	1	1	1
				0	0	0	0	0	0	0	0	0	0	0	0	0	0	0	0	0	0	0	0	0	0	0	0		0	0	0	0	0	0	0			0	0	0	0	0		0	0	0	0	0	0
				0	0	0	0	0	0	0	0	0	0	0	0	0	0	0	0	0	0	0	0	0	0	0	0		0	0	0	0	0	0	0			0	0	0	0	0		0	0	0	0	0	0
3	11	1	2	0	0	0	0	1	0	0	0	0	1	0	0	0	0	0	0	0	0	0	0	1	0	0	0		1	0	0	0	0	0	0		1	0	0	0	0	0		1	0	0	1	1	0
1	11	1	1	0	0	0	0	0	0	0	0	0	0	1	0	0	0	0	0	0	0	0	0	0	1	0	0		0	1	0	1	0	0	0		4	0	0	0	0	1		0	0	0	0	0	1
				0	0	0	0	0	0	0	0	0	0	0	0	0	0	0	0	0	0	0	0	0	0	0	0		0	0	0	0	0	0	0			0	0	0	0	0		0	0	0	0	0	0
1	2	1	2	0	0	0	0	0	0	0	0	0	0	1	0	0	0	0	0	0	0	1	0	0	0	0	0		0	0	0	0	0	1	0		3	0	0	0	0	1		1	1	0	1	1	1
				0	0	0	0	0	0	0	0	0	0	0	0	0	0	0	0	0	0	0	0	0	0	0	0		0	0	0	0	0	0	0			0	0	0	0	0		0	0	0	0	0	0
1	8	1	1	0	0	0	0	0	0	0	0	0	0	1	0	0	0	0	0	0	0	0	1	0	0	0	0		0	1	0	0	0	0	0		4	0	0	0	1	0		1	1	0	1	1	1
				0	0	0	0	0	0	0	0	0	0	0	0	0	0	0	0	0	0	0	0	0	0	0	0		0	0	0	0	0	0	0			0	0	0	0	0		0	0	0	0	0	0
3	11	1	2	1	1	0	0	0	0	0	0	0	0	0	0	0	0	0	0	0	0	0	0	0	0	0	1		0	1	1	0	0	0	0		3	0	0	0	0	0		1	0	0	1	1	0
1	1	2		0	0	0	0	0	0	0	0	0	0	0	0	0	0	0	0	0	0	0	0	0	0	0	0		0	0	0	0	0	0	0			0	0	0	0	0		0	0	0	0	0	0
				0	0	0	0	0	0	0	0	0	0	0	0	0	0	0	0	0	0	0	0	0	0	0	0		0	0	0	0	0	0	0			0	0	0	0	0		0	0	0	0	0	0
				0	0	0	0	0	0	0	0	0	0	0	0	0	0	0	0	0	0	0	0	0	0	0	0		0	0	0	0	0	0	0			0	0	0	0	0		0	0	0	0	0	0
1	11	1	2	0	0	0	0	0	0	0	0	0	0	0	1	1	1	0	0	0	0	1	0	1	0	0	0		1	0	0	0	0	0	0		1	0	0	0	0	1		1	1	1	1	1	1
1	3	1	2	1	1	0	0	0	0	0	0	0	0	0	0	0	0	0	0	0	0	0	0	1	0	0	0		0	1	0	0	0	0	1		3	1	0	0	0	0		1	1	1	1	1	1
1	11	1	1	1	0	0	0	0	0	0	0	0	0	0	0	0	0	0	0	0	0	0	0	1	0	0	0		1	0	1	1	0	0	0		3	1	0	0	0	0		1	0	1	1	1	1
				0	0	0	0	0	0	0	0	0	0	0	0	0	0	0	0	0	0	0	0	0	0	0	0		0	0	0	0	0	0	0			0	0	0	0	0		0	0	0	0	0	0
1	4	1	2	1	0	0	0	0	0	0	0	0	0	0	0	0	0	0	0	0	0	0	0	1	0	0	0		1	0	0	0	0	0	0		1	1	0	0	0	0		1	0	0	1	1	1
				0	0	0	0	0	0	0	0	0	0	0	0	0	0	0	0	0	0	0	0	0	0	0	0		0	0	0	0	0	0	0			0	0	0	0	0		0	0	0	0	0	0
1	3	1	2	0	0	0	0	0	0	0	0	0	0	0	0	0	1	0	0	0	0	0	0	1	0	0	0		1	1	0	1	1	0	0		1	0	1	0	0	0		1	1	1	1	1	1
1	2	1	2	0	0	0	0	0	0	0	0	0	1	0	0	1	0	0	0	0	0	1	0	0	0	0	0		1	0	0	0	0	0	0		1	1	0	0	0	0		1	0	1	1	1	0
				0	0	0	0	0	0	0	0	0	0	0	0	0	0	0	0	0	0	0	0	0	0	0	0		0	0	0	0	0	0	0			0	0	0	0	0		0	0	0	0	0	0
1	1	2		0	0	0	0	0	0	0	0	0	0	0	0	0	0	0	0	0	0	0	0	0	0	0	0		0	0	0	0	0	0	0			0	0	0	0	0		0	0	0	0	0	0
2	1	2		0	0	0	0	0	0	0	0	0	0	0	0	0	0	0	0	0	0	0	0	0	0	0	0		0	0	0	0	0	0	0			0	0	0	0	0		0	0	0	0	0	0
				0	0	0	0	0	0	0	0	0	0	0	0	0	0	0	0	0	0	0	0	0	0	0	0		0	0	0	0	0	0	0			0	0	0	0	0		0	0	0	0	0	0
2	1	2		0	0	0	0	0	0	0	0	0	0	0	0	0	0	0	0	0	0	0	0	0	0	0	0		0	0	0	0	0	0	0			0	0	0	0	0		0	0	0	0	0	0
2	11	2		0	0	0	0	0	0	0	0	0	0	0	0	0	0	0	0	0	0	0	0	0	0	0	0		0	0	0	0	0	0	0			0	0	0	0	0		0	0	0	0	0	0
1	6	1	2	1	0	0	0	0	0	0	0	0	0	0	0	0	1	0	0	0	1	0	0	1	0	0	0		0	0	0	1	1	0	0		1	0	0	0	0	1		1	0	1	1	1	1
1	2	2		0	0	0	0	0	0	0	0	0	0	0	0	0	0	0	0	0	0	0	0	0	0	0	0		0	0	0	0	0	0	0			0	0	0	0	0		0	0	0	0	0	0
1	2	2		0	0	0	0	0	0	0	0	0	0	0	0	0	0	0	0	0	0	0	0	0	0	0	0		0	0	0	0	0	0	0			0	0	0	0	0		0	0	0	0	0	0
				0	0	0	0	0	0	0	0	0	0	0	0	0	0	0	0	0	0	0	0	0	0	0	0		0	0	0	0	0	0	0			0	0	0	0	0		0	0	0	0	0	0
1	6	2		0	0	0	0	0	0	0	0	0	0	0	0	0	0	0	0	0	0	0	0	0	0	0	0		0	0	0	0	0	0	0			0	0	0	0	0		0	0	0	0	0	0
2	4	1	2	1	1	0	0	0	0	0	0	0	1	0	0	0	0	0	0	0	0	0	1	0	0	0	0		1	0	0	0	0	0	0		1	1	0	0	0	0		1	1	0	1	1	0
1	1	2		0	0	0	0	0	0	0	0	0	0	0	0	0	0	0	0	0	0	0	0	0	0	0	0		0	0	0	0	0	0	0			0	0	0	0	0		0	0	0	0	0	0
2	1	2		0	0	0	0	0	0	0	0	0	0	0	0	0	0	0	0	0	0	0	0	0	0	0	0		0	0	0	0	0	0	0			0	0	0	0	0		0	0	0	0	0	0
				0	0	0	0	0	0	0	0	0	0	0	0	0	0	0	0	0	0	0	0	0	0	0	0		0	0	0	0	0	0	0			0	0	0	0	0		0	0	0	0	0	0
1	1	2		0	0	0	0	0	0	0	0	0	0	0	0	0	0	0	0	0	0	0	0	0	0	0	0		0	0	0	0	0	0	0			0	0	0	0	0		0	0	0	0	0	0
1	1	2		0	0	0	0	0	0	0	0	0	0	0	0	0	0	0	0	0	0	0	0	0	0	0	0		0	0	0	0	0	0	0			0	0	0	0	0		0	0	0	0	0	0
2	5	1	2	1	0	0	0	0	0	0	0	0	0	0	1	1	1	0	0	0	0	1	0	1	0	1	0		1	1	0	1	1	0	0		1	1	1	1	0	0		1	1	1	1	1	1
1	1	2		0	0	0	0	0	0	0	0	0	0	0	0	0	0	0	0	0	0	0	0	0	0	0	0		0	0	0	0	0	0	0			0	0	0	0	0		0	0	0	0	0	0
2	4	2		0	0	0	0	0	0	0	0	0	0	0	0	0	0	0	0	0	0	0	0	0	0	0	0		0	0	0	0	0	0	0			0	0	0	0	0		0	0	0	0	0	0
1	2	1	2	0	1	0	0	0	0	0	0	0	0	0	0	0	0	0	0	0	0	0	1	0	0	0	0		0	1	0	0	0	0	0		3	1	0	0	0	0		1	1	0	1	1	0
2	4	1	2	0	0	0	0	0	0	0	0	0	0	0	0	0	0	0	0	0	1	1	1	0	0	0	0		0	1	0	0	0	0	0		3	1	0	0	1	0		1	0	0	1	1	1
				0	0	0	0	0	0	0	0	0	0	0	0	0	0	0	0	0	0	0	0	0	0	0	0		0	0	0	0	0	0	0			0	0	0	0	0		0	0	0	0	0	0
				0	0	0	0	0	0	0	0	0	0	0	0	0	0	0	0	0	0	0	0	0	0	0	0		0	0	0	0	0	0	0			0	0	0	0	0		0	0	0	0	0	0
				0	0	0	0	0	0	0	0	0	0	0	0	0	0	0	0	0	0	0	0	0	0	0	0		0	0	0	0	0	0	0			0	0	0	0	0		0	0	0	0	0	0
2	1	2		0	0	0	0	0	0	0	0	0	0	0	0	0	0	0	0	0	0	0	0	0	0	0	0		0	0	0	0	0	0	0			0	0	0	0	0		0	0	0	0	0	0
1	2	2		0	0	0	0	0	0	0	0	0	0	0	0	0	0	0	0	0	0	0	0	0	0	0	0		0	0	0	0	0	0	0			0	0	0	0	0		0	0	0	0	0	0
1	1	2		0	0	0	0	0	0	0	0	0	0	0	0	0	0	0	0	0	0	0	0	0	0	0	0		0	0	0	0	0	0	0			0	0	0	0	0		0	0	0	0	0	0
1	2	1	1	0	0	0	0	0	0	0	0	0	0	1	0	0	0	0	0	0	0	0	1	0	0	0	0		0	1	0	0	0	0	0		3	0	0	0	0	1		1	0	0	1	1	1
1	3	1	2	0	0	0	0	0	0	0	0	0	0	1	0	0	0	0	0	0	0	0	1	0	0	0	0		1	0	0	0	0	0	0		2	0	0	0	1	0		1	0	1	1	1	0
1	4	1	2	1	0	0	0	0	0	0	0	0	0	0	0	0	0	0	0	0	0	0	0	1	0	0	0		0	1	0	0	1	0	0		2	1	0	0	0	0		1	1	0	1	1	1
2	11	1	2	1	1	1	1	1	1	1	0	1	0	1	0	1	1	0	1	0	0	1	1	1	1	1	0		1	1	1	1	1	0	0		1	1	0	0	0	1		1	0	0	1	1	1
2	11	1	2	1	0	0	0	0	0	0	0	0	0	1	0	0	1	0	0	0	0	1	1	1	0	0	0		1	1	0	1	0	0	0		1	1	1	1	0	0		1	1	1	1	1	1
2	7	1	2	1	1	1	0	0	1	1	0	0	0	0	0	0	0	0	0	0	0	0	1	0	1	0	0		1	1	0	1	0	0	0		1	1	0	0	0	0		1	1	0	1	1	1
2	5	2		0	0	0	0	0	0	0	0	0	0	0	0	0	0	0	0	0	0	0	0	0	0	0	0		0	0	0	0	0	0	0			0	0	0	0	0		0	0	0	0	0	0
2	11	1	2	1	1	0	0	0	0	0	0	0	0	0	0	0	0	0	0	0	1	0	1	0	0	0	0		1	0	0	0	0	0	0		1	1	1	0	0	0		1	1	0	1	1	1
1	7	2		0	0	0	0	0	0	0	0	0	0	0	0	0	0	0	0	0	0	0	0	0	0	0	0		0	0	0	0	0	0	0			0	0	0	0	0		0	0	0	0	0	0
1	11	1	2	1	0	0	0	0	0	0	0	0	0	0	0	0	0	0	0	0	0	0	0	1	0	0	0		0	0	0	0	0	0	1		2	1	0	0	0	0		1	1	0	1	1	0
1	5	1	2	0	0	1	0	0	0	0	0	0	0	0	0	0	0	0	0	0	0	0	0	1	0	0	0		0	1	0	0	0	0	0		2	1	0	0	0	0		1	0	0	1	1	1
1	11	1	2	1	0	0	0	1	0	1	0	0	0	0	0	0	0	0	0	0	0	0	0	1	0	1	0		1	1	0	0	0	0	0		1	1	0	0	0	0		1	1	0	1	1	1
				0	0	0	0	0	0	0	0	0	0	0	0	0	0	0	0	0	0	0	0	0	0	0	0		0	0	0	0	0	0	0			0	0	0	0	0		0	0	0	0	0	0
1	1	2		0	0	0	0	0	0	0	0	0	0	0	0	0	0	0	0	0	0	0	0	0	0	0	0		0	0	0	0	0	0	0			0	0	0	0	0		0	0	0	0	0	0
				0	0	0	0	0	0	0	0	0	0	0	0	0	0	0	0	0	0	0	0	0	0	0	0		0	0	0	0	0	0	0			0	0	0	0	0		0	0	0	0	0	0
1	2	1	2	0	0	0	0	0	1	0	0	0	0	1	0	0	0	0	0	0	0	0	0	1	0	0	0		1	0	0	0	0	0	0		1	0	0	0	0	1		1	0	0	1	1	1
				0	0	0	0	0	0	0	0	0	0	0	0	0	0	0	0	0	0	0	0	0	0	0	0		0	0	0	0	0	0	0			0	0	0	0	0		0	0	0	0	0	0
2	3	1	1	1	0	0	0	0	0	0	0	0	0	0	0	0	0	0	0	0	0	0	1	1	0	0	0		1	1	0	0	0	0	0		1	1	0	0	0	0		0	0	0	0	0	0
				0	0	0	0	0	0	0	0	0	0	0	0	0	0	0	0	0	0	0	0	0	0	0	0		0	0	0	0	0	0	0			0	0	0	0	0		0	0	0	0	0	0
1	11	1	2	1	0	0	0	0	0	0	1	1	1	1	0	0	0	0	1	0	0	1	1	1	0	1	0		1	1	0	0	1	1	0		2	1	0	1	0	0		1	1	1	1	1	1
				0	0	0	0	0	0	0	0	0	0	0	0	0	0	0	0	0	0	0	0	0	0	0	0		0	0	0	0	0	0	0			0	0	0	0	0		0	0	0	0	0	0
1	1	2		0	0	0	0	0	0	0	0	0	0	0	0	0	0	0	0	0	0	0	0	0	0	0	0		0	0	0	0	0	0	0			0	0	0	0	0		0	0	0	0	0	0
1	1	2		0	0	0	0	0	0	0	0	0	0	0	0	0	0	0	0	0	0	0	0	0	0	0	0		0	0	0	0	0	0	0			0	0	0	0	0		0	0	0	0	0	0
1	7	1	2	0	0	0	0	0	0	0	0	0	0	1	0	0	0	0	0	0	0	0	1	0	0	0	0		0	1	0	0	0	1	0		2	0	0	0	1	0		1	1	1	1	1	0
				0	0	0	0	0	0	0	0	0	0	0	0	0	0	0	0	0	0	0	0	0	0	0	0		0	0	0	0	0	0	0			0	0	0	0	0		0	0	0	0	0	0
				0	0	0	0	0	0	0	0	0	0	0	0	0	0	0	0	0	0	0	0	0	0	0	0		0	0	0	0	0	0	0			0	0	0	0	0		0	0	0	0	0	0
2	3	1	2	0	0	0	0	0	0	0	0	0	0	0	1	0	1	0	0	0	0	0	0	1	1	0	0		1	0	0	1	1	0	0		1	0	1	0	0	0		1	1	1	1	1	1
2	11	1	2	1	1	0	0	0	0	0	0	0	0	0	0	0	0	0	0	0	0	0	0	1	0	0	0		1	0	0	0	0	0	0		1	1	0	0	0	0		1	0	0	1	1	1
2	4	1	2	0	0	0	0	1	0	0	0	1	0	0	0	0	0	0	0	0	0	0	1	0	0	1	0		1	1	1	0	0	0	0		3	1	0	1	0	0		1	1	1	1	1	1
2	4	1	2	0	0	1	0	0	0	0	0	0	0	0	0	0	0	0	0	0	0	0	0	1	0	0	0		1	0	0	0	0	0	0		2	1	0	0	0	0		1	1	0	1	1	1
2	11	2		0	0	0	0	0	0	0	0	0	0	0	0	0	0	0	0	0	0	0	0	0	0	0	0		0	0	0	0	0	0	0			0	0	0	0	0		0	0	0	0	0	0
2	11	1	2	1	0	0	0	0	0	0	0	0	0	0	0	0	0	0	0	0	0	0	0	1	0	0	0		1	0	0	0	0	0	0		3	1	0	0	0	0		1	1	0	1	1	1
				0	0	0	0	0	0	0	0	0	0	0	0	0	0	0	0	0	0	0	0	0	0	0	0		0	0	0	0	0	0	0			0	0	0	0	0		0	0	0	0	0	0
				0	0	0	0	0	0	0	0	0	0	0	0	0	0	0	0	0	0	0	0	0	0	0	0		0	0	0	0	0	0	0			0	0	0	0	0		0	0	0	0	0	0
2	2	1	2	0	0	0	0	1	0	0	0	0	0	0	0	0	0	0	0	0	0	0	0	1	0	0	0		1	0	0	0	0	0	0		3	1	0	0	0	0		1	1	1	1	1	1
2	1	2		0	0	0	0	0	0	0	0	0	0	0	0	0	0	0	0	0	0	0	0	0	0	0	0		0	0	0	0	0	0	0			0	0	0	0	0		0	0	0	0	0	0
				0	0	0	0	0	0	0	0	0	0	0	0	0	0	0	0	0	0	0	0	0	0	0	0		0	0	0	0	0	0	0			0	0	0	0	0		0	0	0	0	0	0
				0	0	0	0	0	0	0	0	0	0	0	0	0	0	0	0	0	0	0	0	0	0	0	0		0	0	0	0	0	0	0			0	0	0	0	0		0	0	0	0	0	0
1	4	1	1	1	0	0	0	0	0	0	0	0	0	0	0	0	0	0	0	0	0	0	0	1	0	0	0		0	1	1	0	0	0	0		2	1	0	1	0	0		1	1	0	1	1	0
				0	0	0	0	0	0	0	0	0	0	0	0	0	0	0	0	0	0	0	0	0	0	0	0		0	0	0	0	0	0	0			0	0	0	0	0		0	0	0	0	0	0
1	1	2		0	0	0	0	0	0	0	0	0	0	0	0	0	0	0	0	0	0	0	0	0	0	0	0		0	0	0	0	0	0	0			0	0	0	0	0		0	0	0	0	0	0
1	4	1	1	1	0	0	0	0	0	0	0	0	0	0	0	0	0	0	0	0	0	1	0	0	0	0	0		1	0	0	0	0	0	0		4	1	0	0	0	0		1	0	1	1	1	1
1	11	2		0	0	0	0	0	0	0	0	0	0	0	0	0	0	0	0	0	0	0	0	0	0	0	0		0	0	0	0	0	0	0			0	0	0	0	0		0	0	0	0	0	0
				0	0	0	0	0	0	0	0	0	0	0	0	0	0	0	0	0	0	0	0	0	0	0	0		0	0	0	0	0	0	0			0	0	0	0	0		0	0	0	0	0	0
1	6	1	2	1	0	0	0	0	0	0	0	1	0	1	0	1	0	0	0	0	0	1	1	0	0	1	0		1	0	1	0	0	0	0		3	0	1	0	0	0		1	0	1	1	1	0
1	1	2		0	0	0	0	0	0	0	0	0	0	0	0	0	0	0	0	0	0	0	0	0	0	0	0		0	0	0	0	0	0	0			0	0	0	0	0		0	0	0	0	0	0
1	2	1	2	0	1	0	0	0	0	0	0	0	0	0	0	0	0	0	0	0	0	0	0	1	0	0	0		0	0	0	0	1	0	0		2	1	0	0	0	0		1	1	0	1	1	0
1	11	1	1	1	0	0	0	0	0	0	0	0	0	0	0	0	0	0	0	0	0	1	0	0	0	0	0		1	0	0	0	0	0	0		4	1	1	0	0	0		1	0	1	1	1	1
1	2	1	1	1	1	0	0	0	0	0	0	0	0	0	0	0	0	0	0	0	0	0	0	1	0	0	0		1	0	0	0	0	0	0		1	1	0	0	0	0		1	1	0	1	1	1
				0	0	0	0	0	0	0	0	0	0	0	0	0	0	0	0	0	0	0	0	0	0	0	0		0	0	0	0	0	0	0			0	0	0	0	0		0	0	0	0	0	0
1	4	1	1	0	0	0	0	0	0	0	0	0	0	0	0	0	0	0	0	0	0	0	0	0	0	0	0		0	0	0	0	0	0	0			0	0	0	0	0		0	0	0	0	0	0
1	1	2		0	0	0	0	0	0	0	0	0	0	0	0	0	0	0	0	0	0	0	0	0	0	0	0		0	0	0	0	0	0	0			0	0	0	0	0		0	0	0	0	0	0
1	1	2		0	0	0	0	0	0	0	0	0	0	0	0	0	0	0	0	0	0	0	0	0	0	0	0		0	0	0	0	0	0	0			0	0	0	0	0		0	0	0	0	0	0
1	1	2		0	0	0	0	0	0	0	0	0	0	0	0	0	0	0	0	0	0	0	0	0	0	0	0		0	0	0	0	0	0	0			0	0	0	0	0		0	0	0	0	0	0
1	1	2		0	0	0	0	0	0	0	0	0	0	0	0	0	0	0	0	0	0	0	0	0	0	0	0		0	0	0	0	0	0	0			0	0	0	0	0		0	0	0	0	0	0
				0	0	0	0	0	0	0	0	0	0	0	0	0	0	0	0	0	0	0	0	0	0	0	0		0	0	0	0	0	0	0			0	0	0	0	0		0	0	0	0	0	0
1				0	0	0	0	0	0	0	0	0	0	0	0	0	0	0	0	0	0	0	0	0	0	0	0		0	0	0	0	0	0	0			0	0	0	0	0		0	0	0	0	0	0
1	11	2		0	0	0	0	0	0	0	0	0	0	0	0	0	0	0	0	0	0	0	0	0	0	0	0		0	0	0	0	0	0	0			0	0	0	0	0		0	0	0	0	0	0
2	6	1	2	1	0	0	0	0	1	0	0	0	1	0	0	1	1	0	0	0	0	0	1	1	0	1	0		0	0	0	0	1	0	0		1	0	0	0	0	1		1	0	0	1	1	1
				0	0	0	0	0	0	0	0	0	0	0	0	0	0	0	0	0	0	0	0	0	0	0	0		0	0	0	0	0	0	0			0	0	0	0	0		0	0	0	0	0	0
				0	0	0	0	0	0	0	0	0	0	0	0	0	0	0	0	0	0	0	0	0	0	0	0		0	0	0	0	0	0	0			0	0	0	0	0		0	0	0	0	0	0
2	1	2		0	0	0	0	0	0	0	0	0	0	0	0	0	0	0	0	0	0	0	0	0	0	0	0		0	0	0	0	0	0	0			0	0	0	0	0		0	0	0	0	0	0
				0	0	0	0	0	0	0	0	0	0	0	0	0	0	0	0	0	0	0	0	0	0	0	0		0	0	0	0	0	0	0			0	0	0	0	0		0	0	0	0	0	0
1	1	2		0	0	0	0	0	0	0	0	0	0	0	0	0	0	0	0	0	0	0	0	0	0	0	0		0	0	0	0	0	0	0			0	0	0	0	0		0	0	0	0	0	0
1	2	2		0	0	0	0	0	0	0	0	0	0	0	0	0	0	0	0	0	0	0	0	0	0	0	0		0	0	0	0	0	0	0			0	0	0	0	0		0	0	0	0	0	0
1	1	2		0	0	0	0	0	0	0	0	0	0	0	0	0	0	0	0	0	0	0	0	0	0	0	0		0	0	0	0	0	0	0			0	0	0	0	0		0	0	0	0	0	0
1	4	1	2	1	0	0	0	0	0	0	0	0	0	0	0	0	0	0	0	0	0	0	0	1	0	0	0		0	1	0	0	0	0	0		2	1	0	1	0	0		1	0	0	1	1	1
1	7	1	2	1	0	0	0	0	0	0	0	0	0	0	0	0	0	0	0	0	0	0	0	0	0	0	0		0	0	0	0	0	0	0			0	0	0	0	0		0	0	0	0	0	0
2	1	2		0	0	0	0	0	0	0	0	0	0	0	0	0	0	0	0	0	0	0	0	0	0	0	0		0	0	0	0	0	0	0			0	0	0	0	0		0	0	0	0	0	0
2	5	1	2	0	0	0	0	0	0	0	0	0	0	0	0	0	1	0	0	0	0	0	0	1	0	0	1		1	0	0	1	1	0	0		1	0	1	0	0	0		1	1	1	1	1	1
1	11	1	2	1	0	0	0	0	0	0	0	1	1	0	0	0	0	0	0	0	0	0	0	1	0	1	0		1	0	0	0	0	0	0		3	1	0	1	0	0		1	0	0	1	1	1
2	1	2		0	0	0	0	0	0	0	0	0	0	0	0	0	0	0	0	0	0	0	0	0	0	0	0		0	0	0	0	0	0	0			0	0	0	0	0		0	0	0	0	0	0
1	3	1	1	0	0	0	0	0	0	0	0	0	0	0	0	0	0	0	0	0	1	0	0	1	0	0	0		1	0	0	0	0	0	0		2	0	0	1	0	1		0	0	0	0	1	1
2	1	2		0	0	0	0	0	0	0	0	0	0	0	0	0	0	0	0	0	0	0	0	0	0	0	0		0	0	0	0	0	0	0			0	0	0	0	0		0	0	0	0	0	0
1	1	2		0	0	0	0	0	0	0	0	0	0	0	0	0	0	0	0	0	0	0	0	0	0	0	0		0	0	0	0	0	0	0			0	0	0	0	0		0	0	0	0	0	0
1	1	2		0	0	0	0	0	0	0	0	0	0	0	0	0	0	0	0	0	0	0	0	0	0	0	0		0	0	0	0	0	0	0			0	0	0	0	0		0	0	0	0	0	0
2	3	1	2	0	0	0	0	0	0	0	0	0	0	0	0	0	1	0	0	0	0	0	1	0	0	0	0		0	0	0	1	0	0	0		1	0	1	0	0	0		1	1	1	1	1	1
1	1	2		0	0	0	0	0	0	0	0	0	0	0	0	0	0	0	0	0	0	0	0	0	0	0	0		0	0	0	0	0	0	0			0	0	0	0	0		0	0	0	0	0	0
2	1	2		0	0	0	0	0	0	0	0	0	0	0	0	0	0	0	0	0	0	0	0	0	0	0	0		0	0	0	0	0	0	0			0	0	0	0	0		0	0	0	0	0	0
2	3	1	1	0	1	0	0	0	0	0	0	0	0	0	0	0	0	0	0	0	0	0	0	1	0	0	0		1	0	0	0	0	0	0		1	1	0	0	0	1		1	0	0	1	1	1
				0	0	0	0	0	0	0	0	0	0	0	0	0	0	0	0	0	0	0	0	0	0	0	0		0	0	0	0	0	0	0			0	0	0	0	0		0	0	0	0	0	0
1	6	1	1	1	0	0	0	0	0	0	0	0	0	0	0	0	0	0	0	0	0	0	1	0	0	0	0		0	1	0	0	0	0	0		2	1	0	0	0	0		1	0	0	1	1	0
				0	0	0	0	0	0	0	0	0	0	0	0	0	0	0	0	0	0	0	0	0	0	0	0		0	0	0	0	0	0	0			0	0	0	0	0		0	0	0	0	0	0
1	2	1	2	1	0	0	0	0	0	0	0	0	0	0	0	0	0	0	0	0	0	0	0	1	0	0	0		1	0	0	0	0	0	0		2	1	0	0	0	0		1	0	0	1	1	1
				0	0	0	0	0	0	0	0	0	0	0	0	0	0	0	0	0	0	0	0	0	0	0	0		0	0	0	0	0	0	0			0	0	0	0	0		0	0	0	0	0	0
				0	0	0	0	0	0	0	0	0	0	0	0	0	0	0	0	0	0	0	0	0	0	0	0		0	0	0	0	0	0	0			0	0	0	0	0		0	0	0	0	0	0
				0	0	0	0	0	0	0	0	0	0	0	0	0	0	0	0	0	0	0	0	0	0	0	0		0	0	0	0	0	0	0			0	0	0	0	0		0	0	0	0	0	0
				0	0	0	0	0	0	0	0	0	0	0	0	0	0	0	0	0	0	0	0	0	0	0	0		0	0	0	0	0	0	0			0	0	0	0	0		0	0	0	0	0	0
1	2	2		0	0	0	0	0	0	0	0	0	0	0	0	0	0	0	0	0	0	0	0	0	0	0	0		0	0	0	0	0	0	0			0	0	0	0	0		0	0	0	0	0	0
				0	0	0	0	0	0	0	0	0	0	0	0	0	0	0	0	0	0	0	0	0	0	0	0		0	0	0	0	0	0	0			0	0	0	0	0		0	0	0	0	0	0
				0	0	0	0	0	0	0	0	0	0	0	0	0	0	0	0	0	0	0	0	0	0	0	0		0	0	0	0	0	0	0			0	0	0	0	0		0	0	0	0	0	0
				0	0	0	0	0	0	0	0	0	0	0	0	0	0	0	0	0	0	0	0	0	0	0	0		0	0	0	0	0	0	0			0	0	0	0	0		0	0	0	0	0	0
1	3	2		0	0	0	0	0	0	0	0	0	0	0	0	0	0	0	0	0	0	0	0	0	0	0	0		0	0	0	0	0	0	0			0	0	0	0	0		0	0	0	0	0	0
				0	0	0	0	0	0	0	0	0	0	0	0	0	0	0	0	0	0	0	0	0	0	0	0		0	0	0	0	0	0	0			0	0	0	0	0		0	0	0	0	0	0
				0	0	0	0	0	0	0	0	0	0	0	0	0	0	0	0	0	0	0	0	0	0	0	0		0	0	0	0	0	0	0			0	0	0	0	0		0	0	0	0	0	0
1	4	1	2	1	1	0	0	0	0	0	0	1	0	0	0	0	0	0	0	0	0	0	0	1	0	1	0		1	1	1	0	0	0	0		3	1	0	1	0	0		1	0	0	0	1	1
1	1	2		0	0	0	0	0	0	0	0	0	0	0	0	0	0	0	0	0	0	0	0	0	0	0	0		0	0	0	0	0	0	0			0	0	0	0	0		0	0	0	0	0	0
				0	0	0	0	0	0	0	0	0	0	0	0	0	0	0	0	0	0	0	0	0	0	0	0		0	0	0	0	0	0	0			0	0	0	0	0		0	0	0	0	0	0
3	1	2		0	0	0	0	0	0	0	0	0	0	0	0	0	0	0	0	0	0	0	0	0	0	0	0		0	0	0	0	0	0	0			0	0	0	0	0		0	0	0	0	0	0
2	5	1	1	0	0	0	0	0	0	0	0	0	0	1	0	0	0	0	0	0	0	0	1	1	0	0	0		0	1	0	0	0	1	0		4	0	0	0	1	1		1	0	0	1	1	1
				0	0	0	0	0	0	0	0	0	0	0	0	0	0	0	0	0	0	0	0	0	0	0	0		0	0	0	0	0	0	0			0	0	0	0	0		0	0	0	0	0	0
3	3	2		0	0	0	0	0	0	0	0	0	0	0	0	0	0	0	0	0	0	0	0	0	0	0	0		0	0	0	0	0	0	0			0	0	0	0	0		0	0	0	0	0	0
1	2	1	2	0	0	0	0	0	0	0	0	0	0	0	0	0	1	0	0	0	0	0	0	1	1	0	0		0	0	0	1	0	0	0		1	0	1	0	0	0		1	0	1	1	1	1
1	11	1	2	1	0	0	0	0	0	0	0	0	0	0	0	0	0	0	0	0	0	0	0	1	0	0	0		1	0	0	0	0	0	0		1	1	0	0	0	0		1	0	0	1	1	0
1	3	1	2	1	0	0	0	0	0	0	0	0	0	0	0	0	0	0	0	0	0	0	0	1	0	0	0		0	0	0	0	1	0	0		2	1	0	0	0	0		1	1	0	1	1	1
3	1	2		0	0	0	0	0	0	0	0	0	0	0	0	0	0	0	0	0	0	0	0	0	0	0	0		0	0	0	0	0	0	0			0	0	0	0	0		0	0	0	0	0	0
3	1	2		0	0	0	0	0	0	0	0	0	0	0	0	0	0	0	0	0	0	0	0	0	0	0	0		0	0	0	0	0	0	0			0	0	0	0	0		0	0	0	0	0	0
				0	0	0	0	0	0	0	0	0	0	0	0	0	0	0	0	0	0	0	0	0	0	0	0		0	0	0	0	0	0	0			0	0	0	0	0		0	0	0	0	0	0
				0	0	0	0	0	0	0	0	0	0	0	0	0	0	0	0	0	0	0	0	0	0	0	0		0	0	0	0	0	0	0			0	0	0	0	0		0	0	0	0	0	0
3	3	2		0	0	0	0	0	0	0	0	0	0	0	0	0	0	0	0	0	0	0	0	0	0	0	0		0	0	0	0	0	0	0			0	0	0	0	0		0	0	0	0	0	0
				0	0	0	0	0	0	0	0	0	0	0	0	0	0	0	0	0	0	0	0	0	0	0	0		0	0	0	0	0	0	0			0	0	0	0	0		0	0	0	0	0	0
1	1	2		0	0	0	0	0	0	0	0	0	0	0	0	0	0	0	0	0	0	0	0	0	0	0	0		0	0	0	0	0	0	0			0	0	0	0	0		0	0	0	0	0	0
				0	0	0	0	0	0	0	0	0	0	0	0	0	0	0	0	0	0	0	0	0	0	0	0		0	0	0	0	0	0	0			0	0	0	0	0		0	0	0	0	0	0
3	1	2		0	0	0	0	0	0	0	0	0	0	0	0	0	0	0	0	0	0	0	0	0	0	0	0		0	0	0	0	0	0	0			0	0	0	0	0		0	0	0	0	0	0
3	11	1	1	0	0	0	0	0	0	0	0	0	0	0	0	0	1	0	0	0	0	0	0	0	0	0	1		1	0	0	1	1	0	0		1	0	0	0	0	0		1	1	1	1	1	1
3	3	2		0	0	0	0	0	0	0	0	0	0	0	0	0	0	0	0	0	0	0	0	0	0	0	0		0	0	0	0	0	0	0			0	0	0	0	0		0	0	0	0	0	0
3	11	1	1	0	0	1	0	0	0	0	0	0	0	0	0	0	0	0	0	0	0	0	0	1	0	0	0		1	0	0	0	0	0	0		3	0	0	0	0	0		1	1	1	1	1	1
3	2	1	2	1	0	0	0	0	1	0	0	0	0	1	0	0	0	0	0	0	0	0	0	1	0	0	0		1	0	0	0	0	0	0		1	0	0	0	0	0		1	0	0	1	1	1
				0	0	0	0	0	0	0	0	0	0	0	0	0	0	0	0	0	0	0	0	0	0	0	0		0	0	0	0	0	0	0			0	0	0	0	0		0	0	0	0	0	0
				0	0	0	0	0	0	0	0	0	0	0	0	0	0	0	0	0	0	0	0	0	0	0	0		0	0	0	0	0	0	0			0	0	0	0	0		0	0	0	0	0	0
3	1	2		0	0	0	0	0	0	0	0	0	0	0	0	0	0	0	0	0	0	0	0	0	0	0	0		0	0	0	0	0	0	0			0	0	0	0	0		0	0	0	0	0	0
3	11	1	2	0	0	0	0	0	0	0	0	1	0	0	0	0	0	0	0	0	0	0	0	1	0	1	0		1	0	0	0	0	1	0		3	0	0	0	0	0		1	1	0	0	1	1
3	1	2		0	0	0	0	0	0	0	0	0	0	0	0	0	0	0	0	0	0	0	0	0	0	0	0		0	0	0	0	0	0	0			0	0	0	0	0		0	0	0	0	0	0
				0	0	0	0	0	0	0	0	0	0	0	0	0	0	0	0	0	0	0	0	0	0	0	0		0	0	0	0	0	0	0			0	0	0	0	0		0	0	0	0	0	0
1	1	2		0	0	0	0	0	0	0	0	0	0	0	0	0	0	0	0	0	0	0	0	0	0	0	0		0	0	0	0	0	0	0			0	0	0	0	0		0	0	0	0	0	0
				0	0	0	0	0	0	0	0	0	0	0	0	0	0	0	0	0	0	0	0	0	0	0	0		0	0	0	0	0	0	0			0	0	0	0	0		0	0	0	0	0	0
				0	0	0	0	0	0	0	0	0	0	0	0	0	0	0	0	0	0	0	0	0	0	0	0		0	0	0	0	0	0	0			0	0	0	0	0		0	0	0	0	0	0
1	3	1	1	0	0	0	0	0	0	0	0	0	0	1	0	0	0	0	0	0	0	1	0	0	0	0	0		1	0	0	0	0	0	0		4	1	0	0	1	0		1	0	1	1	1	0
3	5	1	2	1	0	0	0	0	1	0	0	0	1	1	0	0	0	0	0	0	0	0	0	1	1	1	0		1	0	0	1	0	1	0		2	0	0	0	0	0		1	0	0	1	1	1
3	11	2		0	0	0	0	0	0	0	0	0	0	0	0	0	0	0	0	0	0	0	0	0	0	0	0		0	0	0	0	0	0	0			0	0	0	0	0		0	0	0	0	0	0
3	1	2		0	0	0	0	0	0	0	0	0	0	0	0	0	0	0	0	0	0	0	0	0	0	0	0		0	0	0	0	0	0	0			0	0	0	0	0		0	0	0	0	0	0
1	2	2		0	0	0	0	0	0	0	0	0	0	0	0	0	0	0	0	0	0	0	0	0	0	0	0		0	0	0	0	0	0	0			0	0	0	0	0		0	0	0	0	0	0
3	5	1	2	0	1	1	0	0	0	0	0	0	0	0	0	0	0	0	0	0	0	0	1	0	0	0	0		1	0	0	0	0	0	0		2	0	0	0	0	0		1	1	0	1	1	1
1	2	1	1	0	0	0	0	1	0	0	0	0	0	0	1	0	0	0	0	0	0	0	0	0	0	0	1		1	0	0	0	0	0	0		2	0	0	0	0	1		1	0	1	1	1	1
3	1	2		0	0	0	0	0	0	0	0	0	0	0	0	0	0	0	0	0	0	0	0	0	0	0	0		0	0	0	0	0	0	0			0	0	0	0	0		0	0	0	0	0	0
3	11	1	1	1	1	0	0	1	1	1	1	1	1	1	1	0	0	0	0	0	0	0	1	0	1	1	0		1	1	1	1	1	1	0		2	0	0	0	0	0		1	1	1	1	1	1
1	1	2		0	0	0	0	0	0	0	0	0	0	0	0	0	0	0	0	0	0	0	0	0	0	0	0		0	0	0	0	0	0	0			0	0	0	0	0		0	0	0	0	0	0
3	11	1	1	1	0	0	0	0	1	1	0	0	0	0	0	0	0	0	0	0	0	0	0	1	1	0	0		1	1	0	0	0	1	0		3	0	0	0	0	0		1	0	0	1	1	1
1	4	1	1	0	0	0	0	0	0	0	0	0	1	0	1	1	1	1	0	0	0	1	0	1	0	0	0		1	0	0	0	1	0	0		1	0	0	0	1	1		1	1	1	1	1	1
				0	0	0	0	0	0	0	0	0	0	0	0	0	0	0	0	0	0	0	0	0	0	0	0		0	0	0	0	0	0	0			0	0	0	0	0		0	0	0	0	0	0
				0	0	0	0	0	0	0	0	0	0	0	0	0	0	0	0	0	0	0	0	0	0	0	0		0	0	0	0	0	0	0			0	0	0	0	0		0	0	0	0	0	0
3	11	1	2	1	0	0	0	0	0	1	0	0	1	0	1	0	1	0	0	0	0	1	0	1	1	0	0		1	1	0	1	1	0	0		1	0	0	0	0	0		1	0	0	1	1	1
1	11	1	1	1	0	0	0	0	0	0	0	0	0	0	0	0	0	0	0	0	0	0	1	0	0	0	0		0	1	0	0	0	0	0		2	1	0	0	0	0		1	0	0	1	1	1
3	11	1	1	0	0	1	0	0	0	1	0	0	0	0	0	0	0	0	0	0	0	0	0	1	1	0	0		1	1	0	0	0	1	0		2	0	0	0	0	0		1	0	0	1	1	1
1	11	1	1	0	0	1	0	0	0	0	0	0	0	0	0	0	0	0	0	0	0	1	0	0	0	0	0		1	0	0	0	0	0	0		1	1	0	0	0	0		1	0	0	1	1	0
3	11	1	2	1	0	0	0	0	0	0	0	0	0	0	0	0	0	0	0	0	0	0	0	1	0	0	0		1	0	1	0	0	1	0		2	0	0	0	0	0		1	1	0	1	1	1
				0	0	0	0	0	0	0	0	0	0	0	0	0	0	0	0	0	0	0	0	0	0	0	0		0	0	0	0	0	0	0			0	0	0	0	0		0	0	0	0	0	0
1	1	2		0	0	0	0	0	0	0	0	0	0	0	0	0	0	0	0	0	0	0	0	0	0	0	0		0	0	0	0	0	0	0			0	0	0	0	0		0	0	0	0	0	0
3	1	2		0	0	0	0	0	0	0	0	0	0	0	0	0	0	0	0	0	0	0	0	0	0	0	0		0	0	0	0	0	0	0			0	0	0	0	0		0	0	0	0	0	0
3	11	1	1	0	0	0	0	0	0	1	0	0	0	1	0	0	0	0	0	0	0	0	0	0	1	0	0		0	1	0	0	0	0	0		3	0	0	0	0	0		0	0	0	1	0	0
				0	0	0	0	0	0	0	0	0	0	0	0	0	0	0	0	0	0	0	0	0	0	0	0		0	0	0	0	0	0	0			0	0	0	0	0		0	0	0	0	0	0
1	1	2		0	0	0	0	0	0	0	0	0	0	0	0	0	0	0	0	0	0	0	0	0	0	0	0		0	0	0	0	0	0	0			0	0	0	0	0		0	0	0	0	0	0
				0	0	0	0	0	0	0	0	0	0	0	0	0	0	0	0	0	0	0	0	0	0	0	0		0	0	0	0	0	0	0			0	0	0	0	0		0	0	0	0	0	0
1	1	2		0	0	0	0	0	0	0	0	0	0	0	0	0	0	0	0	0	0	0	0	0	0	0	0		0	0	0	0	0	0	0			0	0	0	0	0		0	0	0	0	0	0
				0	0	0	0	0	0	0	0	0	0	0	0	0	0	0	0	0	0	0	0	0	0	0	0		0	0	0	0	0	0	0			0	0	0	0	0		0	0	0	0	0	0
				0	0	0	0	0	0	0	0	0	0	0	0	0	0	0	0	0	0	0	0	0	0	0	0		0	0	0	0	0	0	0			0	0	0	0	0		0	0	0	0	0	0
				0	0	0	0	0	0	0	0	0	0	0	0	0	0	0	0	0	0	0	0	0	0	0	0		0	0	0	0	0	0	0			0	0	0	0	0		0	0	0	0	0	0
3	5	1	1	1	0	0	0	0	0	0	0	0	0	0	0	0	0	0	0	0	0	0	0	1	0	0	0		0	1	0	0	0	0	0		3	0	0	0	0	0		1	0	0	1	1	1
				0	0	0	0	0	0	0	0	0	0	0	0	0	0	0	0	0	0	0	0	0	0	0	0		0	0	0	0	0	0	0			0	0	0	0	0		0	0	0	0	0	0
3	4	1	1	0	0	0	0	0	0	0	0	0	1	0	0	0	0	0	0	0	0	1	0	0	0	0	0		1	0	0	0	0	0	0		1	0	0	0	0	0		1	0	0	1	1	1
1	6	1	2	1	0	0	0	0	0	0	0	0	0	0	0	0	0	0	0	0	0	0	0	1	0	0	0		0	1	0	1	1	0	0		3	1	0	0	0	0		1	1	0	1	1	1
3	1	2		0	0	0	0	0	0	0	0	0	0	0	0	0	0	0	0	0	0	0	0	0	0	0	0		0	0	0	0	0	0	0			0	0	0	0	0		0	0	0	0	0	0
1	2	2		0	0	0	0	0	0	0	0	0	0	0	0	0	0	0	0	0	0	0	0	0	0	0	0		0	0	0	0	0	0	0			0	0	0	0	0		0	0	0	0	0	0
2	11			0	0	0	0	0	0	0	0	0	0	0	0	0	0	0	0	0	0	0	0	0	0	0	0		0	0	0	0	0	0	0			0	0	0	0	0		0	0	0	0	0	0
3	11	1	1	1	1	0	0	0	0	0	1	1	1	0	0	0	0	0	0	0	0	0	1	1	0	1	0		1	1	1	1	1	1	0		3	0	0	0	0	0		1	0	1	1	1	1
2	5	1	2	0	0	0	0	0	0	0	0	1	0	0	0	0	0	0	0	0	0	0	0	0	0	1	0		1	0	0	0	0	0	0		3	0	0	0	0	1		1	0	0	0	1	1
				0	0	0	0	0	0	0	0	0	0	0	0	0	0	0	0	0	0	0	0	0	0	0	0		0	0	0	0	0	0	0			0	0	0	0	0		0	0	0	0	0	0
2	1	2		0	0	0	0	0	0	0	0	0	0	0	0	0	0	0	0	0	0	0	0	0	0	0	0		0	0	0	0	0	0	0			0	0	0	0	0		0	0	0	0	0	0
				0	0	0	0	0	0	0	0	0	0	0	0	0	0	0	0	0	0	0	0	0	0	0	0		0	0	0	0	0	0	0			0	0	0	0	0		0	0	0	0	0	0
				0	0	0	0	0	0	0	0	0	0	0	0	0	0	0	0	0	0	0	0	0	0	0	0		0	0	0	0	0	0	0			0	0	0	0	0		0	0	0	0	0	0
				0	0	0	0	0	0	0	0	0	0	0	0	0	0	0	0	0	0	0	0	0	0	0	0		0	0	0	0	0	0	0			0	0	0	0	0		0	0	0	0	0	0
2	3	1	2	0	1	0	0	0	0	0	0	0	0	0	0	0	0	0	0	0	0	0	0	1	0	0	0		1	0	0	0	0	0	0			0	0	0	0	0		0	0	0	0	0	0
3	4	1	1	0	0	0	0	0	0	0	0	0	0	0	1	1	1	0	0	0	0	0	1	1	0	0	0		1	0	0	0	1	0	0		1	0	0	0	0	0		1	1	1	1	1	1
2	4	1	2	0	0	0	0	0	0	0	0	1	0	0	0	0	0	0	0	0	0	0	0	1	0	0	0		1	0	0	0	0	0	0		3	1	0	0	0	0		1	0	0	0	1	1
3	6	1	1	0	0	0	0	0	0	0	0	1	0	0	0	0	0	0	0	0	0	0	0	0	0	1	0		1	1	1	0	0	0	0		3	0	0	0	0	0		1	0	0	0	1	1
3	1	2		0	0	0	0	0	0	0	0	0	0	0	0	0	0	0	0	0	0	0	0	0	0	0	0		0	0	0	0	0	0	0			0	0	0	0	0		0	0	0	0	0	0
				0	0	0	0	0	0	0	0	0	0	0	0	0	0	0	0	0	0	0	0	0	0	0	0		0	0	0	0	0	0	0			0	0	0	0	0		0	0	0	0	0	0
2	6	2		0	0	0	0	0	0	0	0	0	0	0	0	0	0	0	0	0	0	0	0	0	0	0	0		0	0	0	0	0	0	0			0	0	0	0	0		0	0	0	0	0	0
3	1	2		0	0	0	0	0	0	0	0	0	0	0	0	0	0	0	0	0	0	0	0	0	0	0	0		0	0	0	0	0	0	0			0	0	0	0	0		0	0	0	0	0	0
				0	0	0	0	0	0	0	0	0	0	0	0	0	0	0	0	0	0	0	0	0	0	0	0		0	0	0	0	0	0	0			0	0	0	0	0		0	0	0	0	0	0
				0	0	0	0	0	0	0	0	0	0	0	0	0	0	0	0	0	0	0	0	0	0	0	0		0	0	0	0	0	0	0			0	0	0	0	0		0	0	0	0	0	0
2	11	1	2	1	1	0	0	0	0	0	0	0	0	0	0	0	0	0	0	0	0	0	0	1	0	0	0		0	1	1	0	0	0	0		3	1	0	0	0	0		1	1	0	1	1	0
3	4	1	1	0	0	0	0	0	0	1	0	1	0	0	0	0	0	0	0	0	0	0	0	1	1	0	0		0	1	1	0	0	1	0		3	0	0	0	0	0		0	0	0	0	1	0
2	4	1	2	1	0	0	0	0	0	1	0	0	0	1	0	0	0	0	0	0	0	1	0	1	0	0	0		1	0	0	0	0	0	0		2	1	0	0	1	0		1	0	0	1	1	1
3	6	1	1	0	0	0	0	0	0	1	0	1	1	0	0	0	0	0	0	0	0	0	0	1	0	1	0		1	1	1	1	1	1	0		4	0	0	0	0	0		1	0	0	1	1	1
2	1	2		0	0	0	0	0	0	0	0	0	0	0	0	0	0	0	0	0	0	0	0	0	0	0	0		0	0	0	0	0	0	0			0	0	0	0	0		0	0	0	0	0	0
1	5	1	2	1	0	0	0	0	0	0	0	0	0	0	0	0	0	0	0	0	0	0	0	1	0	0	0		1	0	0	1	0	0	0		2	1	0	0	0	0		1	0	0	1	1	1
				0	0	0	0	0	0	0	0	0	0	0	0	0	0	0	0	0	0	0	0	0	0	0	0		0	0	0	0	0	0	0			0	0	0	0	0		0	0	0	0	0	0
				0	0	0	0	0	0	0	0	0	0	0	0	0	0	0	0	0	0	0	0	0	0	0	0		0	0	0	0	0	0	0			0	0	0	0	0		0	0	0	0	0	0
1	8	1	2	1	1	0	0	0	0	0	0	1	1	1	0	0	0	0	0	0	0	1	1	1	0	0	0		1	1	0	0	1	0	0		2	1	0	0	0	0		1	1	0	1	1	1
2	1	2		0	0	0	0	0	0	0	0	0	0	0	0	0	0	0	0	0	0	0	0	0	0	0	0		0	0	0	0	0	0	0			0	0	0	0	0		0	0	0	0	0	0
3	2	2		0	0	0	0	0	0	0	0	0	0	0	0	0	0	0	0	0	0	0	0	0	0	0	0		0	0	0	0	0	0	0			0	0	0	0	0		0	0	0	0	0	0
2	6	1	2	0	0	0	0	1	0	1	0	0	0	0	0	0	0	0	0	0	0	0	0	1	0	0	0		1	1	0	0	0	0	0		1	1	0	0	0	0		1	0	0	1	1	1
				0	0	0	0	0	0	0	0	0	0	0	0	0	0	0	0	0	0	0	0	0	0	0	0		0	0	0	0	0	0	0			0	0	0	0	0		0	0	0	0	0	0
3	11	1	2	0	1	0	1	1	1	1	0	1	1	1	0	0	0	0	0	0	0	1	0	1	1	1	0		1	1	1	1	1	1	0		3	0	0	0	0	0		0	0	0	0	0	1
3	3	1	2	0	0	0	0	1	0	0	0	0	0	0	1	1	1	0	0	0	0	1	0	1	0	0	0		1	1	1	1	1	0	0		1	0	0	0	0	0		1	1	1	1	1	1
3	11	1	1	0	0	0	0	1	0	0	0	0	0	0	0	0	0	0	0	0	0	0	0	0	0	1	0		0	1	1	0	0	1	0		3	0	0	0	0	0		0	0	0	0	1	0
3	2	2		0	0	0	0	0	0	0	0	0	0	0	0	0	0	0	0	0	0	0	0	0	0	0	0		0	0	0	0	0	0	0			0	0	0	0	0		0	0	0	0	0	0
3	3	1	2	0	0	0	0	0	0	0	0	0	0	1	0	0	0	0	0	0	0	0	1	0	0	0	0		1	0	0	0	0	1	0		3	0	0	0	0	0		1	0	0	1	0	1
3	2	2		0	0	0	0	0	0	0	0	0	0	0	0	0	0	0	0	0	0	0	0	0	0	0	0		0	0	0	0	0	0	0			0	0	0	0	0		0	0	0	0	0	0
3	11	1	1	0	0	0	0	0	0	0	0	0	0	1	0	0	0	0	0	0	0	0	0	1	0	0	0		1	0	0	0	0	0	0		2	0	0	0	0	0		1	0	0	1	1	0
				0	0	0	0	0	0	0	0	0	0	0	0	0	0	0	0	0	0	0	0	0	0	0	0		0	0	0	0	0	0	0			0	0	0	0	0		0	0	0	0	0	0
				0	0	0	0	0	0	0	0	0	0	0	0	0	0	0	0	0	0	0	0	0	0	0	0		0	0	0	0	0	0	0			0	0	0	0	0		0	0	0	0	0	0
				0	0	0	0	0	0	0	0	0	0	0	0	0	0	0	0	0	0	0	0	0	0	0	0		0	0	0	0	0	0	0			0	0	0	0	0		0	0	0	0	0	0
3	6	1	2	1	0	0	0	0	0	0	0	0	0	0	0	0	1	0	0	0	0	0	0	1	0	0	0		1	0	0	0	1	0	0		1	0	0	0	0	0		1	1	1	1	1	1
2	3	1	1	0	0	0	0	0	0	0	0	0	0	1	0	0	0	0	0	0	0	0	0	1	0	0	0		1	0	0	0	0	0	0		4	0	0	0	1	0		1	0	0	0	0	0
2	1	2		0	0	0	0	0	0	0	0	0	0	0	0	0	0	0	0	0	0	0	0	0	0	0	0		0	0	0	0	0	0	0			0	0	0	0	0		0	0	0	0	0	0
2	4	1	1	0	0	0	0	0	0	1	0	0	0	0	0	0	0	0	0	0	0	0	0	0	1	0	0		1	0	0	0	0	0	0		1	0	0	1	0	0		0	0	0	0	0	0
2	1	2		0	0	0	0	0	0	0	0	0	0	0	0	0	0	0	0	0	0	0	0	0	0	0	0		0	0	0	0	0	0	0			0	0	0	0	0		0	0	0	0	0	0
2	9	1	1	0	0	0	0	0	0	0	0	0	1	0	0	0	0	0	0	0	0	0	0	1	0	0	0		0	1	0	0	0	0	0		3	1	0	0	0	0		1	0	0	0	1	0
3	1	2		0	0	0	0	0	0	0	0	0	0	0	0	0	0	0	0	0	0	0	0	0	0	0	0		0	0	0	0	0	0	0			0	0	0	0	0		0	0	0	0	0	0
2	6	2		0	0	0	0	0	0	0	0	0	0	0	0	0	0	0	0	0	0	0	0	0	0	0	0		0	0	0	0	0	0	0			0	0	0	0	0		0	0	0	0	0	0
3	1	2		0	0	0	0	0	0	0	0	0	0	0	0	0	0	0	0	0	0	0	0	0	0	0	0		0	0	0	0	0	0	0			0	0	0	0	0		0	0	0	0	0	0
				0	0	0	0	0	0	0	0	0	0	0	0	0	0	0	0	0	0	0	0	0	0	0	0		0	0	0	0	0	0	0			0	0	0	0	0		0	0	0	0	0	0
3	3	1	1	0	0	0	0	0	0	0	0	0	0	0	0	0	1	0	0	0	0	0	0	1	0	0	0		1	0	0	0	0	0	0		1	0	0	0	0	0		1	1	0	1	1	1
3	11	1	1	1	0	0	0	0	0	1	1	0	0	0	0	0	1	0	0	0	0	0	0	1	1	0	0		1	1	1	0	0	1	0		3	0	0	0	0	0		1	0	0	1	1	0
3	3	1	2	0	0	0	0	0	0	0	0	0	0	0	0	0	1	0	0	0	0	0	0	0	0	0	1		1	0	0	0	0	0	0		1	0	0	0	0	0		1	1	1	1	1	1
				0	0	0	0	0	0	0	0	0	0	0	0	0	0	0	0	0	0	0	0	0	0	0	0		0	0	0	0	0	0	0			0	0	0	0	0		0	0	0	0	0	0
3	5	1	2	1	0	0	0	0	0	0	0	0	0	0	0	0	1	0	0	0	0	0	1	0	0	1	0		1	1	0	0	1	0	0		1	0	0	0	0	0		1	1	1	1	1	1
3	4	1	2	1	1	0	0	0	1	0	0	0	0	1	1	0	0	0	1	0	0	0	0	1	0	0	0		1	0	0	0	0	0	0		1	0	0	0	0	0		1	1	0	1	1	1
				0	0	0	0	0	0	0	0	0	0	0	0	0	0	0	0	0	0	0	0	0	0	0	0		0	0	0	0	0	0	0			0	0	0	0	0		0	0	0	0	0	0
3	11	1	2	0	0	0	0	0	0	0	0	0	0	0	0	0	0	0	0	0	1	0	1	0	0	0	0		1	0	0	0	0	0	0		3	0	0	0	0	0		1	0	0	1	1	0
2	11	1	1	1	1	0	0	0	0	1	1	1	1	0	0	0	0	0	0	0	0	0	1	0	1	1	0		1	1	1	1	1	1	0		3	0	0	1	0	0		1	0	0	1	1	1
2	1	2		0	0	0	0	0	0	0	0	0	0	0	0	0	0	0	0	0	0	0	0	0	0	0	0		0	0	0	0	0	0	0			0	0	0	0	0		0	0	0	0	0	0
2	6	2		0	0	0	0	0	0	0	0	0	0	0	0	0	0	0	0	0	0	0	0	0	0	0	0		0	0	0	0	0	0	0			0	0	0	0	0		0	0	0	0	0	0
3	6	1	2	1	0	0	0	1	1	0	0	0	1	1	0	0	0	0	0	0	0	0	1	1	0	1	0		1	0	0	1	0	0	0		2	0	0	0	0	0		1	1	0	1	1	1
				0	0	0	0	0	0	0	0	0	0	0	0	0	0	0	0	0	0	0	0	0	0	0	0		0	0	0	0	0	0	0			0	0	0	0	0		0	0	0	0	0	0
3	1	2		0	0	0	0	0	0	0	0	0	0	0	0	0	0	0	0	0	0	0	0	0	0	0	0		0	0	0	0	0	0	0			0	0	0	0	0		0	0	0	0	0	0
2	11	1	1	0	0	0	0	0	0	0	1	0	0	0	0	0	0	0	0	0	0	0	1	0	0	0	0		0	1	0	0	1	0	0		3	0	0	0	0	1		1	0	0	1	1	1
3	11	1	2	1	0	0	0	0	0	0	0	0	0	0	0	0	0	0	0	0	0	0	0	1	0	0	0		0	1	1	0	0	0	0		3	0	0	0	0	0		1	1	0	1	1	0
2	3	2		0	0	0	0	0	0	0	0	0	0	0	0	0	0	0	0	0	0	0	0	0	0	0	0		0	0	0	0	0	0	0			0	0	0	0	0		0	0	0	0	0	0
3	11	1	1	1	0	0	0	0	0	0	1	1	0	0	0	0	0	0	0	0	0	0	1	0	1	1	0		1	1	1	1	1	1	0		2	0	0	0	0	0		1	0	0	1	1	0
2	4	1	1	0	0	0	0	0	1	0	0	0	0	0	0	0	0	0	0	0	0	0	0	1	0	0	0		1	0	0	0	0	0	0		2	0	0	0	0	1		1	0	0	1	1	1
				0	0	0	0	0	0	0	0	0	0	0	0	0	0	0	0	0	0	0	0	0	0	0	0		0	0	0	0	0	0	0			0	0	0	0	0		0	0	0	0	0	0
3	8	2		0	0	0	0	0	0	0	0	0	0	0	0	0	0	0	0	0	0	0	0	0	0	0	0		0	0	0	0	0	0	0			0	0	0	0	0		0	0	0	0	0	0
				0	0	0	0	0	0	0	0	0	0	0	0	0	0	0	0	0	0	0	0	0	0	0	0		0	0	0	0	0	0	0			0	0	0	0	0		0	0	0	0	0	0
				0	0	0	0	0	0	0	0	0	0	0	0	0	0	0	0	0	0	0	0	0	0	0	0		0	0	0	0	0	0	0			0	0	0	0	0		0	0	0	0	0	0
2	11	1	1	0	0	0	0	0	0	0	0	0	0	0	0	0	1	0	0	0	0	1	1	0	0	0	0		1	0	0	0	1	0	0		1	0	1	1	0	0		1	1	1	1	1	1
3	1	2		0	0	0	0	0	0	0	0	0	0	0	0	0	0	0	0	0	0	0	0	0	0	0	0		0	0	0	0	0	0	0			0	0	0	0	0		0	0	0	0	0	0
3	1	2		0	0	0	0	0	0	0	0	0	0	0	0	0	0	0	0	0	0	0	0	0	0	0	0		0	0	0	0	0	0	0			0	0	0	0	0		0	0	0	0	0	0
2	1	2		0	0	0	0	0	0	0	0	0	0	0	0	0	0	0	0	0	0	0	0	0	0	0	0		0	0	0	0	0	0	0			0	0	0	0	0		0	0	0	0	0	0
2	11	1	1	1	0	0	0	0	0	0	0	1	0	0	0	0	1	0	0	0	0	0	0	1	0	1	0		1	0	0	0	0	0	0		1	0	1	0	0	0		1	0	0	1	1	1
1	6	1	2	1	0	0	0	0	1	0	0	1	0	0	0	0	0	0	0	0	0	0	0	1	0	0	0		1	0	0	0	0	0	0		1	1	0	0	0	0		1	1	0	1	1	1
				0	0	0	0	0	0	0	0	0	0	0	0	0	0	0	0	0	0	0	0	0	0	0	0		0	0	0	0	0	0	0			0	0	0	0	0		0	0	0	0	0	0
1	1	2		0	0	0	0	0	0	0	0	0	0	0	0	0	0	0	0	0	0	0	0	0	0	0	0		0	0	0	0	0	0	0			0	0	0	0	0		0	0	0	0	0	0
1	1	2		0	0	0	0	0	0	0	0	0	0	0	0	0	0	0	0	0	0	0	0	0	0	0	0		0	0	0	0	0	0	0			0	0	0	0	0		0	0	0	0	0	0
1	1	2		0	0	0	0	0	0	0	0	0	0	0	0	0	0	0	0	0	0	0	0	0	0	0	0		0	0	0	0	0	0	0			0	0	0	0	0		0	0	0	0	0	0
1	1	2		0	0	0	0	0	0	0	0	0	0	0	0	0	0	0	0	0	0	0	0	0	0	0	0		0	0	0	0	0	0	0			0	0	0	0	0		0	0	0	0	0	0
3	11	1	1	0	0	0	0	0	0	0	0	0	0	0	0	0	1	0	0	0	0	0	1	0	0	0	0		0	1	0	1	0	0	0		2	0	0	0	0	0		1	0	1	1	1	1
				0	0	0	0	0	0	0	0	0	0	0	0	0	0	0	0	0	0	0	0	0	0	0	0		0	0	0	0	0	0	0			0	0	0	0	0		0	0	0	0	0	0
1	11	1	2	1	0	0	0	0	0	0	0	0	0	0	0	0	0	0	0	0	0	0	0	1	0	0	0		1	0	0	0	0	0	0		1	1	0	0	0	0		1	1	0	1	1	1
3	2	2		0	0	0	0	0	0	0	0	0	0	0	0	0	0	0	0	0	0	0	0	0	0	0	0		0	0	0	0	0	0	0			0	0	0	0	0		0	0	0	0	0	0
				0	0	0	0	0	0	0	0	0	0	0	0	0	0	0	0	0	0	0	0	0	0	0	0		0	0	0	0	0	0	0			0	0	0	0	0		0	0	0	0	0	0
				0	0	0	0	0	0	0	0	0	0	0	0	0	0	0	0	0	0	0	0	0	0	0	0		0	0	0	0	0	0	0			0	0	0	0	0		0	0	0	0	0	0
				0	0	0	0	0	0	0	0	0	0	0	0	0	0	0	0	0	0	0	0	0	0	0	0		0	0	0	0	0	0	0			0	0	0	0	0		0	0	0	0	0	0
				0	0	0	0	0	0	0	0	0	0	0	0	0	0	0	0	0	0	0	0	0	0	0	0		0	0	0	0	0	0	0			0	0	0	0	0		0	0	0	0	0	0
1	1	2		0	0	0	0	0	0	0	0	0	0	0	0	0	0	0	0	0	0	0	0	0	0	0	0		0	0	0	0	0	0	0			0	0	0	0	0		0	0	0	0	0	0
2	6	1	1	1	0	1	0	1	0	0	0	0	0	0	0	0	0	0	0	0	0	0	1	0	0	0	0		1	1	1	0	0	0	0		2	1	0	0	0	0		1	0	1	1	1	1
				0	0	0	0	0	0	0	0	0	0	0	0	0	0	0	0	0	0	0	0	0	0	0	0		0	0	0	0	0	0	0			0	0	0	0	0		0	0	0	0	0	0
[truncated: 203 more columns]
